# Supplementary material for: A yeast platform for high-level synthesis of tetrahydroisoquinoline alkaloids
Source: Nat Commun. 2020 Jul 3;11:3337. doi: 10.1038/s41467-020-17172-x (PMC7335070; doi:10.1038/s41467-020-17172-x)
Supplement: Supplementary file 4 — Supplementary Data 1 [file 41467_2020_17172_MOESM4_ESM.xlsx]

## Sheet: Sheet1
Carbonyla	Carbonyl formula	THIQ formula	Expected THIQ mass (m/z + H+)	Observed THIQ mass	Mass error (ppm)
				(m/z + H+)
Aliphatic aldehydes
Acetaldehyde	C2H4O	C10H13NO2 (Salsolinol, 13)	180.102	180.102	3.3
Butanal	C4H8O	C12H17NO2	208.134	-
Methional	C4H8OS	C12H17NO2S	240.106	-
3-Methylbutanal	C5H10O	C13H19NO2 (22)	222.149	222.149	3.2
2-Methylbutanalb	C5H10O	C13H19NO2	222.149	-	-
2-Methylpropanal	C4H8O	C12H17NO2	208.134	-
2-Octenal	C8H14O	C16H23NO2	262.181	-
2-Decenal	C10H18O	C18H27NO2	290.212	-
Aromatic aldehydes
Benzaldehyde	C7H6O	C15H15NO2	242.118	-
2-Hydroxy benzaldehyde	C7H6O2	C15H15NO3	258.113	-
2-Phenylacetaldehyde	C8H8O	C16H17NO2 (16)	256.134	256.133	2
3,4-Dihydroxyphenylacetaldehyde	C8H8O3	C16H17NO4	288.124	-
Phenylpyruvate	C9H8O3	C17H17NO4	300.124	-
Hydroxyphenylpyruvate	C9H8O4	C17H17NO5	316.118	-
3,5-Dimethyl-benzaldehyde	C9H10O	C17H19NO2	270.149	-
Syringaldehyde	C9H10O4	C17H19NO5	318.134	-
Indole-3-acetaldehyde	C10H9NO	C18H18N2O2 (19)	295.145	295.144	1.4
2-Phenyl-2-butenal	C10H10O	C18H20NO2	283.157	-
Aliphatic ketones
2-Butanone	C4H8O	C12H17NO2	208.134	-
2,3-Butanedione	C4H6O2	C12H15NO3	222.113	-
2,3-Pentanedione	C5H8O2	C13H17NO3	236.129	-
2-Pentanone	C5H10O	C13H19NO2	222.149	-
3-Hydroxy-2-pentanone	C5H10O2	C13H19NO3	238.144	-
4-Methyl-3-penten-2-one	C6H10O	C14H19NO2	234.149	-
2,5-Hexanedione	C6H10O2	C14H19NO3	250.144	-
4-Methyl-2-pentanone	C6H12O	C14H21NO2	236.165	-
2-Hexanone	C6H12O	C14H21NO2	236.165	-
4-Hydroxy-4-methyl-2-pentanone	C6H12O2	C14H21NO3	252.16	-
2,3-Heptanedione	C7H12O2	C15H21NO3	264.16	-
4-Methyl-2-hexanone	C7H14O	C15H23NO2	250.181	-
5-Methyl-2-hexanone	C7H14O	C15H23NO2	250.181	-
2-Heptanone	C7H14O	C15H23NO2	250.181	-
4-Methyl-3-hepten-2-one (isomer)	C8H14O	C16H23NO2	262.181	-
4-Methyl-3-hepten-2-one (isomer)	C8H14O	C16H23NO2	262.181	-
2,3-Octanedione	C8H14O2	C16H23NO3	278.176	-
3,4-Dimethyl-2-hexanone	C8H16O	C16H25NO2	264.196	-
6-Methyl-2-heptanone	C8H16O	C16H25NO2	264.196	-
4-Methyl-2-heptanone	C8H16O	C16H25NO2	264.196	-
2,5-Dimethyl-3-hexanone	C8H16O	C16H25NO2	264.196	-
4-Octanone	C8H16O	C16H25NO2	264.196	-
2,6-Dimethyl-2,5-heptadien-4-one	C9H14O	C17H23NO2	274.181	-
2-Methyl-2-octen-4-one	C9H16O	C17H25NO2	276.196	-
5-Nonen-2-one	C9H16O	C17H25NO2	276.196	-
2,4-Dimethyl-3-heptanone	C9H18O	C17H27NO2	278.212	-
C9 Ketone (m/z 43, 57, 86)	C9H18O	C17H27NO2	278.212	-
C9 Ketone (m/z 57, 72, 99)	C9H18O	C17H27NO2	278.212	-
C9 Ketone (m/z 43, 71)	C9H18O	C17H27NO2	278.212	-
C9 Ketone (m/z 43, 58, 85)	C9H18O	C17H27NO2	278.212	-
5-Nonanone	C9H18O	C17H27NO2	278.212	-
2-Nonanone	C9H18O	C17H27NO2	278.212	-
3,3,6-Trimethylhepta-1,5-dien-4-one	C10H16O	C18H25NO2	288.196	-
2-Methyl-2-nonen-4-one	C10H18O	C18H27NO2	290.212	-
3,5-Dimethyl-2-octanone	C10H20O	C18H29NO2	292.228	-
4-Decanone	C10H20O	C18H29NO2	292.228	-
3-Decanone	C10H20O	C18H29NO2	292.228	-
2-Undecanone	C11H22O	C19H31NO2	306.243	-
Aromatic ketones
1-Phenylethanone	C8H8O	C16H17NO2	256.134	-
1-Phenylpropan-2-one	C9H10O	C17H19NO2	270.149	-
1-(2-Methylphenyl)ethanone	C9H10O	C17H19NO2	270.149	-
1-(4-Methylphenyl)ethanone	C9H10O	C17H19NO2	270.149	-
4-Phenyl-3-buten-2-one	C10H10O	C18H19NO2	282.149	-
1-Phenyl-2-butanone	C10H12O	C18H21NO2	284.165	-
1-(3,4-Dimethyphenyl)-ethanone	C10H12O	C18H21NO2	284.165	-
Cyclic ketones
Cyclohexanone	C6H10O	C14H19NO2	234.149	-
a Endogenous carbonyl species were compiled from previous studies of S. cerevisiae metabolism (Alves et al. 2015; Hazelwood et al. 2008)
b The product of dopamine+2MB is isomeric with that of dopamine+3MB (m/z + H+ = 222.1494). The identity of the putative THIQ product was deduced to be dopamine+3MB since growth on l-leucine, rather than l-isoleucine, generates the corresponding LC-MS peak (refer to Supplementary Fig. 14). Further, α-substituted carbonyls, such as 2MB, are not well tolerated by NCS (Roddan et al. 2019).
