# Supplementary material for: A yeast platform for high-level synthesis of tetrahydroisoquinoline alkaloids
Source: Nat Commun. 2020 Jul 3;11:3337. doi: 10.1038/s41467-020-17172-x (PMC7335070; doi:10.1038/s41467-020-17172-x)
Supplement: Supplementary file 5 — Supplementary Data 2 [file 41467_2020_17172_MOESM5_ESM.xlsx]

## Sheet: Sheet1
Application	Oligo ID	Oligo name	Nucleotide sequence (5’ – 3’)	Template
Amplify HphNTI gene with homology to PTEF1 and TTEF1	LB115	pCas-hph2.S	TAGGATACAGTTCTCACATCACATCCGAACATAAACAACCATGGGTAAAAAGCCTGAACT	HphNTI
	LB116	pCas-hph2.AS	CAAGTTCTTGAAAACAAGAATCTTTTTATTGTCAGTACTGATTATTCCTTTGCCCTCGG
Amplify pCAS backbone to assemble with HphNTI	LB121	pCas-hph.Rv	GGTTGTTTATGTTCGGATGTGATGTG	pCAS-G418
	LB122	pCas-hph.Fw	CAGTACTGACAATAAAAAGATTCTTGTTTTC
Universal gRNA cassette primers	LB33	HDV_gRNA_F	CACCTATATCTGCGTGTTGC	pCAS
	LB34	gRNA_scaffold_R	GTCAAGACTGTCAAGGAGG
Amplify gRNA LEFT w/o overhang	LB33	HDV_gRNA_F	CACCTATATCTGCGTGTTGC	pCAS
	LB12	p(-)Cas2_R	AAAGTCCCATTCGCCACC
Amplify gRNA RIGHT w/o overhang	GC2895	sgRNA_F	GTTTTAGAGCTAGAAATAGCAAGT	pCAS
	LB34	gRNA_scaffold_R	GTCAAGACTGTCAAGGAGG
Amplify LP5.T3 with homology to ALD2+ALD3	LB594	ALD2-LP5.S	GCTTCAGACATCAGCATGGGTTGCAAATGCGTGAGATTAAAATGAAGCGTTCCAGCTGACTACCTGTTACTAAGCACATCGTG	pJET-LP5.T3
	LB595	LP5-ALD3.AS	GATTTCATAGAATATGAAGCTTTGAATCTCATGTAAACATTTATATAACTATGTAACGAAGGAGGTCGTACTTAGTGCCATGCTCG
Construct ALD2 gRNA in four-primer SOE PCR with LB33 and LB34	LB586	ALD2-gRNA.S	GCTCAAGAATGTTCATATAAGTTTTAGAGCTAGAAATAGCAAGT	gRNA LEFT + RIGHT
	LB587	ALD2-gRNA.AS	TTATATGAACATTCTTGAGCAAAGTCCCATTCGCCACC
Amplify LP5.T3 with homology to ALD4	LB601	ALD4-LP5.S	GACACTCCTGCCCCAACTGCCACGAATCTGTAACCCCATAACTATACCCGTACGCAGTGACTACCTGTTACTAAGCACATCGTG	pJET-LP5.T3
	LB602	LP5-ALD4.AS	CTTTAAAGTACATATATTTGAAATGATGACATGTGGAAATATAACAGAGACAGAGGAGGTCGTACTTAGTGCCATGCTCG
Construct ALD4 gRNA in four-primer SOE PCR with LB33 and LB34	LB597	ALD4-gRNA.S	GGGTGTAGGTAAGCAGAATGGTTTTAGAGCTAGAAATAGCAAGT	gRNA LEFT + RIGHT
	LB598	ALD4-gRNA.AS	CATTCTGCTTACCTACACCCAAAGTCCCATTCGCCACC
Amplify LP5.T3 with homology to ALD5	LB608	ALD5-LP5.S	TTTGGCCGCTACCGGACTAGCAAGGGCTTAATGGTACGCTGAGCGTAGTACAACCAATGACTACCTGTTACTAAGCACATCGTG	pJET-LP5.T3
	LB609	LP5-ALD5.AS	CCTTATTAGATTTTATCTGTATGTCACGAGGCATTTTTCATTATTCTATAATGTTTATCGGAGGTCGTACTTAGTGCCATGCTCG
Construct ALD5 gRNA in four-primer SOE PCR with LB33 and LB34	LB604	ALD5-gRNA.S	TTAGAGTTTTTCGATGAGAAGTTTTAGAGCTAGAAATAGCAAGT	gRNA LEFT + RIGHT
	LB605	ALD5-gRNA.AS	TTCTCATCGAAAAACTCTAAAAAGTCCCATTCGCCACC
Amplify LP5.T3 with homology to ALD6	LB615	ALD6-LP5.S	CAAGACAAGCAACCTTGTTAGTCAGCTCAAACAGCGATTTAACGGTTGAGTAACACATCTGACTACCTGTTACTAAGCACATCGTG	pJET-LP5.T3
	LB616	LP5-ALD6.AS	CTCTTTTTCTCTTTTTTCATGGATTGTATCGCTTAAAAGGGAGAAATGAAGTAAACGATTCGGAGGTCGTACTTAGTGCCATGCTCG
Construct ALD6 gRNA in four-primer SOE PCR with LB33 and LB34	LB611	ALD6-gRNA.S	ACACCGTTCGAGGTCAAGCCGTTTTAGAGCTAGAAATAGCAAGT	gRNA LEFT + RIGHT
	LB612	ALD6-gRNA.AS	GGCTTGACCTCGAACGGTGTAAAGTCCCATTCGCCACC
Amplify LP5.T3 with homology to ADH1	LB622	ADH1-LP5.S	GTTTCACTACCCTTTTTCCATTTGCCATCTATTGAAGTAATAATAGGCGCATGCAACTTCTGACTACCTGTTACTAAGCACATCGTG	pJET-LP5.T3
	LB623	LP5-ADH1.AS	GTATACACTTATTTTTTTTATAACTTATTTAATAATAAAAATCATAAATCATAAGAAATTCGCGGAGGTCGTACTTAGTGCCATGCTCG
Construct ADH1 gRNA in four-primer SOE PCR with LB33 and LB34	LB618	ADH1-gRNA.S	CTCTAATGAGCAACGGTATAGTTTTAGAGCTAGAAATAGCAAGT	gRNA LEFT + RIGHT
	LB619	ADH1-gRNA.AS	TATACCGTTGCTCATTAGAGAAAGTCCCATTCGCCACC
Amplify LP5.T3 with homology to ADH2	LB629	ADH2-LP5.S	CCATCCACTTCACGAGACTGATCTCCTCTGCCGGAACACCGGGCATCTCCAACTTATAAGTGACTACCTGTTACTAAGCACATCGTG	pJET-LP5.T3
	LB630	LP5-ADH2.AS	GCTAGCAAACGCGGTGGGAGCAAAAAGTAGAATATTATCTTTTATTCGTGAAACTTCGAACACTGGGAGGTCGTACTTAGTGCCATGCTCG
Construct ADH2 gRNA in four-primer SOE PCR with LB33 and LB34	LB627	ADH2-gRNA.S	GCACTCTATTTATATGTGATGTTTTAGAGCTAGAAATAGCAAGT	gRNA LEFT + RIGHT
	LB628	ADH2-gRNA.AS	ATCACATATAAATAGAGTGCAAAGTCCCATTCGCCACC
Amplify LP5.T3 with homology to ADH3	LB636	ADH3-LP5.S	GGGAACAGTTCCTAAGGAATTTTTCTAATGGCATTTCGGCAGCGTCATCAAATGTACGCTGACTACCTGTTACTAAGCACATCGTG	pJET-LP5.T3
	LB637	LP5-ADH3.AS	TTGGGCTATTTCCATTATCACTACTTGATATAGAAAAAATACTGGTACTGCTTCTTGGGAGGTCGTACTTAGTGCCATGCTCG
Construct ADH3 gRNA in four-primer SOE PCR with LB33 and LB34	LB632	ADH3-gRNA.S	AGCGAGTGTTCCTTTCTAAAGTTTTAGAGCTAGAAATAGCAAGT	gRNA LEFT + RIGHT
	LB633	ADH3-gRNA.AS	TTTAGAAAGGAACACTCGCTAAAGTCCCATTCGCCACC
Amplify LP5.T3 with homology to ADH4	LB643	ADH4-LP5.S	TCAGAAGGATCCCCGGAGGCCTTCAATGAGCTTCCAATTTATTTTCTCCAAGGAGGCCATTGACTACCTGTTACTAAGCACATCGTG	pJET-LP5.T3
	LB644	LP5-ADH4.AS	CTCGAAATTAACGTAATTATATAGATCGTGAAAAGTTAAAAAAATCATTTGATTGGGGAGGTCGTACTTAGTGCCATGCTCG
Construct ADH4 gRNA in four-primer SOE PCR with LB33 and LB34	LB639	ADH4-gRNA.S	CAATTGCTTTGTAGAGTTAAGTTTTAGAGCTAGAAATAGCAAGT	gRNA LEFT + RIGHT
	LB640	ADH4-gRNA.AS	TTAACTCTACAAAGCAATTGAAAGTCCCATTCGCCACC
Amplify LP5.T3 with homology to ADH5	LB650	ADH5-LP5.S	AAGCATGTGACAATGAAATAATCAAATTGTGACATCTGCTGACGCGGGATCGTTTGACTACCTGTTACTAAGCACATCGTG	pJET-LP5.T3
	LB651	LP5-ADH5.AS	GGAGTAATTCTCATTGTTACAAATAAATCGTAAAAAGTCAATATCTACAAAATAGCGGAGGTCGTACTTAGTGCCATGCTCG
Construct ADH5 gRNA in four-primer SOE PCR with LB33 and LB34	LB646	ADH5-gRNA.S	TTACAATCTAGACAATACGAGTTTTAGAGCTAGAAATAGCAAGT	gRNA LEFT + RIGHT
	LB647	ADH5-gRNA.AS	TCGTATTGTCTAGATTGTAAAAAGTCCCATTCGCCACC
Amplify LP5.T3 with homology to ADH6	LB657	ADH6-LP5.S	GGATACTTTCGACGCTCTTTTTTAGTCCCCGATCCCCGTCTTCCAGGACCTTGACGTGGTGACTACCTGTTACTAAGCACATCGTG	pJET-LP5.T3
	LB658	LP5-ADH6.AS	GTTTCAAATGTAACCTATATCGATTAAAACAGCACTCCTATATACAGACCCAAAACATGGGAGGTCGTACTTAGTGCCATGCTCG
Construct ADH6 gRNA in four-primer SOE PCR with LB33 and LB34	LB655	ADH6-gRNA.S	CACTTCACCTCGAGAACTGTGTTTTAGAGCTAGAAATAGCAAGT	gRNA LEFT + RIGHT
	LB656	ADH6-gRNA.AS	ACAGTTCTCGAGGTGAAGTGAAAGTCCCATTCGCCACC
Amplify LP5.T3 with homology to ADH7	LB675	ADH7-LP5.S	CCTACTTATGTGTGTATATGTTTTTATTAGTCAGAAAATGGAGTAAGTGTTAAAGTAAGGTGACTACCTGTTACTAAGCACATCGTG	pJET-LP5.T3
	LB676	LP5-ADH7.AS	ATAGGTCATGTGACTACCGAAGAATTGGTTTAAGGTATACATACAATGCAAACCACGGAGGTCGTACTTAGTGCCATGCTCG
Construct ADH7 gRNA in four-primer SOE PCR with LB33 and LB34	LB667	ADH7-gRNA.S	AATCCCAATGTCATTTAATGGTTTTAGAGCTAGAAATAGCAAGT	gRNA LEFT + RIGHT
	LB668	ADH7-gRNA.AS	CATTAAATGACATTGGGATTAAAGTCCCATTCGCCACC
Amplify LP5.T3 with homology to SFA1	LB664	SFA1-LP5.S	GACAACCGAAAGTCAGCAGTCACTTAATAGTATTTAGTGTCAGAATTTGTTGGCCTATGACTACCTGTTACTAAGCACATCGTG	pJET-LP5.T3
	LB665	LP5-SFA1.AS	CTGATTGCTGAAGAACGTAATTGTGCGCATATATATGATATTTGATAGAATGTAGGACGTTGGGAGGTCGTACTTAGTGCCATGCTCG
Construct SFA1 gRNA in four-primer SOE PCR with LB33 and LB34	LB660	SFA1-gRNA.S	GTAATAATGGAATTTCATAGGTTTTAGAGCTAGAAATAGCAAGT	gRNA LEFT + RIGHT
	LB661	SFA1-gRNA.AS	CTATGAAATTCCATTATTACAAAGTCCCATTCGCCACC
Amplify LP5.T3 with homology to ARI1	LB1034	ARI1-LP5.S	GCTCTCTAGTTACAGTTTCCTAACGCATACGTCATCAATTTGTTAAGATCGGCTTCGCTCTGACTACCTGTTACTAAGCA	pJET-LP5.T3
	LB1035	ARI1-LP5.AS	GAAATTAGACAATAGGGTCGCCCATTTGAATAGATACTAAAAAGGAAAAAAGAAAACTGGCAATGGGAGGTCGTACTTAGTGCCATGCTCG
Construct ARI1 gRNA in four-primer SOE PCR with LB33 and LB34	LB1032	ARI1.gRNA.S	AATTAGCATAGGATTTTCCGGTTTTAGAGCTAGAAATAGCAAGT	gRNA LEFT + RIGHT
	LB1033	ARI1.gRNA.AS	CGGAAAATCCTATGCTAATTAAAGTCCCATTCGCCACCCGAA
Amplify LP5.T3 with homology to YGL039W	LB1039	YGL039w-LP5.S	CGAACGATGGAATAAAAATATGAACGGGTGTCATTGAAATTCGGTGTATTGACTACCTGTTACTAAGCA	pJET-LP5.T3
	LB1040	YGL039w-LP5.AS	CCAATGATAAATCGATACCGTACTAACTGCCCGCACTATAATGAACTCTTTGTATCCGTAACGGAGGTCGTACTTAGTGCCATGCTCG
Construct YGL039W gRNA in four-primer SOE PCR with LB33 and LB34	LB1037	YGL039w.gRNA.S	GGGTTTGGCACAATTTGGCTGTTTTAGAGCTAGAAATAGCAAGT	gRNA LEFT + RIGHT
	LB1038	YGL039w.gRNA.AS	AGCCAAATTGTGCCAAACCCAAAGTCCCATTCGCCACCCGAA
Amplify LP5.T3 with homology to YDR541C	LB1044	YDR541c-LP5.S	CACACAAAAGACTTTCTTGCCCTCCTTCTTTCTTGATTTGTTCAAGCCTCTGACTACCTGTTACTAAGCA	pJET-LP5.T3
	LB1045	YDR541c-LP5.AS	GAGGTTCGAAAAGGCTTGATATGCCAGCATACACTAAATATGACTTATGGTTTCGGGAGGTCGTACTTAGTGCCATGCTCG
Construct YDR541C gRNA in four-primer SOE PCR with LB33 and LB34	LB1042	YDR541c.gRNA.S	GGCACCCAAAATAGATAGAGGTTTTAGAGCTAGAAATAGCAAGT	gRNA LEFT + RIGHT
	LB1043	YDR541c.gRNA.AS	CTCTATCTATTTTGGGTGCCAAAGTCCCATTCGCCACCCGAA
Amplify LP5.T3 with homology to GRE2	LB1049	GRE2 -LP5.S	GCATGTAGGTTCTACAAATACATTGTTGTACGCTATAGTTTCCTTTCAAAACTGACTACCTGTTACTAAGCA	pJET-LP5.T3
	LB1050	GRE2 -LP5.AS	GCGCAGAGATGTACTAGATGATAAAAAATAATTGTAATAACGTTAATATATATAAATATTATCTATTTTCGGAGGTCGTACTTAGTGCCATGCTCG
Construct GRE2 gRNA in four-primer SOE PCR with LB33 and LB34	LB1047	GRE2.gRNA.S	TAGAATACGGAATTTTCTCGGTTTTAGAGCTAGAAATAGCAAGT	gRNA LEFT + RIGHT
	LB1048	GRE2.gRNA.AS	CGAGAAAATTCCGTATTCTAAAAGTCCCATTCGCCACCCGAA
Amplify LP5.T3 with homology to YPR1	LB1054	YPR1-LP5.S	CTCACTGATGCTATTGTCACTTTTCATCACGTGTGTATTTAAGTAGCTCTTACGTGACTACCTGTTACTAAGCA	pJET-LP5.T3
	LB1055	YPR1-LP5.AS	CAATGTTTGTTTCAGCTGTATCGGATCGGTTTAAAGAAGCACTACAGGTTGCGGAGGTCGTACTTAGTGCCATGCTCG
Construct YPR1 gRNA in four-primer SOE PCR with LB33 and LB34	LB1052	YPR1.gRNA.S	GAAACCCAACACTGGAATGGGTTTTAGAGCTAGAAATAGCAAGT	gRNA LEFT + RIGHT
	LB1053	YPR1.gRNA.AS	CCATTCCAGTGTTGGGTTTCAAAGTCCCATTCGCCACCCGAA
Amplify LP5.T3 with homology to GCY1	LB1059	GCY1-LP5.S	CTCCCTCATTGTCATAGCAAGGTCATTTCGCCTTCTCAGAAAGGGGTAGAATCAATCTAGCTGACTACCTGTTACTAAGCA	pJET-LP5.T3
	LB1060	GCY1-LP5.AS	GTAGTCACATCCGGTATTTAACATATTTACGAAACAGTCTTAAGAATATCGACATTTGATATACGGAGGTCGTACTTAGTGCCATGCTCG
Construct GCY1 gRNA in four-primer SOE PCR with LB33 and LB34	LB1057	GCY1.gRNA.S	TAGGGAA1TTAAGGAGAGCAGGTTTTAGAGCTAGAAATAGCAAGT	gRNA LEFT + RIGHT
	LB1058	GCY1.gRNA.AS	CTGCTCTCCTTAATTCCCTAAAAGTCCCATTCGCCACCCGAA
Amplify LP5.T3 with homology to AAD14	LB1064	AAD14-LP5.S	CCCACCGCTGTTGATAAAGCGGTGCCAATATAATTTATAATCACGCCTGGGTAAATGACTGACTACCTGTTACTAAGCA	pJET-LP5.T3
	LB1065	AAD14-LP5.AS	GACATACATATTTACGTATCAGAGCATGTATACAAGCTTTAAATGAACTTCGTTTATCTTAACACGGAGGTCGTACTTAGTGCCATGCTCG
Construct AAD14 gRNA in four-primer SOE PCR with LB33 and LB34	LB1062	AAD14.gRNA.S	TCGTATTCAAGGAAACCGGGGTTTTAGAGCTAGAAATAGCAAGT	gRNA LEFT + RIGHT
	LB1063	AAD14.gRNA.AS	CCCGGTTTCCTTGAATACGAAAAGTCCCATTCGCCACCCGAA
Amplify LP5.T3 with homology to AAD3	LB1069	AAD3-LP5.S	CACATTTCGCAGTGTTTCTTTTAACCTGCTCGTCAATTTGAAAAAATGAGCATGGTTAGGTGACTACCTGTTACTAAGCA	pJET-LP5.T3
	LB1070	AAD3-LP5.AS	GTAAATACCATGCAGTAAAACCATAGGAACGTTTTGTAAGCTACATGTCGTTAAGAGCGGAGGTCGTACTTAGTGCCATGCTCG
Construct AAD3 gRNA in four-primer SOE PCR with LB33 and LB34	LB1067	AAD3.gRNA.S	CAGGCGGAATGTAATAGGTGGTTTTAGAGCTAGAAATAGCAAGT	gRNA LEFT + RIGHT
	LB1068	AAD3.gRNA.AS	CACCTATTACATTCCGCCTGAAAGTCCCATTCGCCACCCGAA
Amplify PTEF1 with 5’ homology to FgF7	LB740	FgF7-TEF1p.S	CGTAGAAAAAGAAAAACAATTAAAACATTATATTAAGATTATTGATTTGCCTTTTAAGGGTCCA	Sc gDNA
	LB542	TEF1p.AS	TTTGTAATTAAAACTTAGATTAGATTGC
Amplify noxE with homology to PTEF1 and TIDP1	LB936	TEF1p-noxE-LL.S	CTTGCTCATTAGAAAGAAAGCATAGCAATCTAATCTAAGTTTTAATTACAAAATGAAAATCGTAGTTATCGGTACAAACC	Ll gDNA
	LB937	noxE-LL-IDP1t.AS	CACTTTAAAAAATGAAAAAAAAAAGTGGTAGATTGGGCTACGTAAATTCGATTATTTGGCATTCAAAGCTGCAACTG
Amplify TIDP1 with 3’ homology to FgF7	LB549	IDP1t.S	TCGAATTTACGTAGCCCAATCTACC	Sc gDNA
	LB744	IDPt1-FgF7.AS	CAACAATACCTCTAATATTGCTTCTGCCGAAATCAAATTATGATAAGAACCAATCATCATCCATCGGATGGTAATGATCCGAACTTGG
Construct FgF7 gRNA in four-primer SOE PCR with LB33 and LB34	LB1121	FgF7-gRNA3.S	TATCCTGAATGTTCTCTCCCGTTTTAGAGCTAGAAATAGCAAGT	gRNA LEFT + RIGHT
	LB1122	FgF7-gRNA3.AS	GGGAGAGAACATTCAGGATAAAAGTCCCATTCGCCACCCGAA
Amplify PTEF1-NdNCS-TPGI1 with homology to FgF20	LB1119	FgF20-TEF1p.S	CTAACACATTAATGTAGTTTTAAAATTTCAAATCCGAACAACAGAGCATAGGGTTTCGCAAAGGACTTTTAATTTTCGAGGACCG	pBOT-NdNCS
	LB955	PGI1t-FgF20.AS	CCGTGTAGAGTTCTGTATTGTTCTTCTTAGTGCTTGTATATGCTCATCCCGACCTTCCATTGGTATACTGGAGGCTTCATG
Amplify PTEF1-ScNCS-TPGI1 with homology to FgF20	LB1119	FgF20-TEF1p.S	CTAACACATTAATGTAGTTTTAAAATTTCAAATCCGAACAACAGAGCATAGGGTTTCGCAAAGGACTTTTAATTTTCGAGGACCG	pBOT-ScNCS
	LB955	PGI1t-FgF20.AS	CCGTGTAGAGTTCTGTATTGTTCTTCTTAGTGCTTGTATATGCTCATCCCGACCTTCCATTGGTATACTGGAGGCTTCATG
Amplify UP donor for deletion of NdNCS N-terminal signal	FF330	TEF1p_F	GGACTTTTAATTTTCGAGGAC	pBOT-NdNCS
	LB795	TEF1p-NCS.AS	CATTGTAGAAGAGCATTAAAACTTAGATTAG
Amplify DOWN donor for deletion of NdNCS N-terminal signal	LB796	Ndo1-delSigP.S	GAAAGAAAGCATAGCAATCTAATCTAAGTTTTAATGCTCTTCTACAATGAGACAATTGTTAGAGTCTAGATTATTCAG	pBOT-NdNCS
	GC210	seqPGI1t_r	CATAATGTAGTTACTTGGACGCTG
Construct NdNCS N-terminus gRNA in four-primer SOE PCR with LB33 and LB34	LB781	Ndo1-gRNA2.S	TTGGGTTGTGAAATTTCCCAGTTTTAGAGCTAGAAATAGCAAGT	gRNA LEFT + RIGHT
	LB782	Ndo1-gRNA2.AS	TGGGAAATTTCACAACCCAAAAAGTCCCATTCGCCACC
Amplify UP donor for deletion of ScNCS N-terminal signal	FF330	TEF1p_F	GGACTTTTAATTTTCGAGGAC	pBOT-ScNCS
	LB795	TEF1p-NCS.AS	CATTGTAGAAGAGCATTAAAACTTAGATTAG
Amplify DOWN donor for deletion of ScNCS N-terminal signal	LB797	Sca1-delSigP.S	GAAAGAAAGCATAGCAATCTAATCTAAGTTTTAATGCTCTTCTACAATGAGACAATTGTTGGAATCTAGATTGTTCAG	pBOT-ScNCS
	GC210	seqPGI1t_r	CATAATGTAGTTACTTGGACGCTG
Construct ScNCS N-terminus gRNA in four-primer SOE PCR with LB33 and LB34	LB785	Sca1-gRNA2.S	TTAGGTTGTGAAATTTCCCAGTTTTAGAGCTAGAAATAGCAAGT	gRNA LEFT + RIGHT
	LB786	Sca1-gRNA2.AS	TGGGAAATTTCACAACCTAAAAAGTCCCATTCGCCACC
Construct FgF20 gRNA in four-primer SOE PCR with LB33 and LB34	FF154	FgF20.D_scaff_F	GTTAGAGCTGTTACAAGTTAGTTTTAGAGCTAGAAATAGCAAGT	gRNA LEFT + RIGHT
	FF155	HDV_FgF20.D_R	TAACTTGTAACAGCTCTAACAAAGTCCCATTCGCC
Amplify PTEF1-NdNCS/NdNCSΔN with homology to FgF20 and GFP	GC1764	LN_20u5p	GCCAGGCGCCTTTATATCAT	pBOT-NdNCS or strain 172 gDNA
	LB1116	Ndo1NCS-GFP.AS	CAACAAGAATTGGGACAACTCCAGTGAAAAGTTCTTCTCCTTTACTCATGCCGATTTCGATAAAACCCTTATGC
Amplify GFP with homology to NdNCS/NdNCSΔN and TPGI1	GC1018	UVGFP F1	ATGAGTAAAGGAGAAGAACTTTTCACTG	pBOT-His
	LB1117	GFP-PGI1t.AS	GCTTATAATATAGCTTTAATGTTCTTTAGGTATATATTTAAGAGCGATTTGTTTTAGAGCGGATGTGGGGGGA
Amplify TPGI1 with homology to GFP and FgF20	LB980	PGI1t.S	AACAAATCGCTCTTAAATATATACC	Sc gDNA
	GC1767	LN_20d3p	ATAAAGCAGCCGCTACCAAA
Amplify PTEF1-ScNCS/ScNCSΔN with homology to FgF20 and GFP	GC1764	LN_20u5p	GCCAGGCGCCTTTATATCAT	pBOT-ScNCS or strain 173 gDNA
	LB1118	Sca1NCS-GFP.AS	CAACAAGAATTGGGACAACTCCAGTGAAAAGTTCTTCTCCTTTACTCATGCCAATTTCGATAATAATAGACTTGTTC
Amplify PTEF1 with homology to FgF20 and GFP	LB1119	FgF20-TEF1p.S	CTAACACATTAATGTAGTTTTAAAATTTCAAATCCGAACAACAGAGCATAGGGTTTCGCAAAGGACTTTTAATTTTCGAGGACCG	Sc gDNA
	LB542	TEF1p.AS	TTTGTAATTAAAACTTAGATTAGATTGC
Amplify GFP with homology to PTEF1 and TPGI1	LB1120	TEF1p-GFP.S	CTTCTTGCTCATTAGAAAGAAAGCATAGCAATCTAATCTAAGTTTTAATTACAAAATGAGTAAAGGAGAAGAACTTTTCAC	pBOT-His
	LB1117	GFP-PGI1t.AS	GCTTATAATATAGCTTTAATGTTCTTTAGGTATATATTTAAGAGCGATTTGTTTTAGAGCGGATGTGGGGGGA
Construct T3 gRNA in four-primer SOE PCR with LB33 and LB34	LB17	gRNA3_F	GCCAGTCAGAACACTAGAGGGTTTTAGAGCTAGAAATAGCAAGT	gRNA LEFT + RIGHT
	LB18	gRNA3_R	CCTCTAGTGTTCTGACTGGCAAAGTCCCATTCGCC
Amplify PTEF1-NdNCSΔN-TPGI1 with homology to LP5	LB1087	LP5-TEF1p.S	CGTTTTATCATCTCACAGTTAAAGTCGGGAGAATAGGAGCCGCTACACACGAGTTACCACATCTGGACTTTTAATTTTCGAGGACCG	Strain 172 gDNA
	LB1088	LP5-PGI1t.AS	GGCTATCTAAGGCCCAGAGGGATGGGTAGTCGTCTATGGCAGTATCTCAGTTAGGTCTGGTATACTGGAGGCTTCATGAG
Construct USERXII-2 gRNA in four-primer SOE PCR with LB33 and LB34	MD134	USERXII-2.1 fw	TCGAGAGAGTCGCCGATAGTGTTTTAGAGCTAGAAATAGCAAGT	gRNA LEFT + RIGHT
	MD135	USERXII-2.1 rev	ACTATCGGCGACTCTCTCGAAAAGTCCCATTCGCC
Amplify USERXII-2 UP homology with 3’ LV3 overhang	GC2956	USERXII-2_F	CGGCATGCAAACATCTAC	Sc gDNA
	GC2957	(LV3)_USERXII-2_R	GCATTTTTATTATATAAGTTGTTTTATTCAGAGTATTCCTATTCTGATTGCCCGTACATG
Amplify PTDH3 with 5’ LV3 overhang	PAYGE120	LV3_(TDH3p)_F	AGGAATACTCTGAATAAAACAACTTATATAATAAAAATGCTCGAGTTTATCATTATCAATACT	Sc gDNA
	LB1125	TDH3p-blunt.AS	TTTGTTTGTTTATGTGTGTTTATTCG
Amplify TYR1 with homology to PTDH3 and TTDH1	LB1134	TDH3p-TYR1.S	GTTTTAAAACACCAAGAACTTAGTTTCGAATAAACACACATAAACAAACAAAATGGTATCAGAGGATAAGATTGAGC	Sc gDNA
	LB1135	TYR1-ADH1t.AS	GTATTTATGTATATTCAAAAAAAAATCATTATCCTCATCAAGATTGCTTTATTTATGTATTTCTTTTTTCAGCGG
Amplify TTDH1 with 3’ LV5 overhang	LB1130	TDH1t-blunt.S	ATAAAGCAATCTTGATGAGGATAATG	Sc gDNA
	LB1131	TDH1t-LV5.AS	TGTTATAATTATTTTCTTATTTTGATGTAATATAAAGAGGCCATCCTAGAACTTCAATTCACCAC
Amplify USERXII-2 DOWN homology with 5’ LV5 overhang	GC2958	(LV5)_USERXII-2_F	CCTCTTTATATTACATCAAAATAAGAAAATAATTATAACACTTAACGCGTCCTTGTACTGC	Sc gDNA
	GC2959	USERXII-2_R	GAGCGAACGTAAGAGAGGTTAATG
Construct FgF16 gRNA in four-primer SOE PCR with LB33 and LB34	LB944	FgF16-gRNA6.S	TGTACCAAAAGTTATCCTGTGTTTTAGAGCTAGAAATAGCAAGT	gRNA LEFT + RIGHT
	LB945	FgF16-gRNA6.AS	ACAGGATAACTTTTGGTACAAAAGTCCCATTCGCCACCCGAA
Amplify FgF16 UP homology with 3’ LV3 overhang	LB138	FgF16-mpPCR.S	CCTTACACACTTACTAAATACGCAACAGAGCATG	Sc gDNA
	GC2830	16u3p_R_LV3_tail	GCATTTTTATTATATAAGTTGTTTTATTCAGAGTATTCCTGGCGCGCCTCCGTTAATTCGGGTT
Amplify ARO7FBR LEFT with homology to PTDH3 and ARO7FBR RIGHT	LB1126	TDH3p-ARO7FBR.S	GTTTTAAAACACCAAGAACTTAGTTTCGAATAAACACACATAAACAAACAAAATGGATTTCACAAAACCAGAAACTG	Sc gDNA
	LB1127	ARO7-G141S.AS	GAGAAGTTATTCTTATCATCACCATCTC
Amplify ARO7FBR RIGHT with homology to ARO7FBR LEFT and TTDH1	LB1128	ARO7-G141S.S	GAAAAGATTATACCATTAATTTCGAAAAGAGATGGTGATGATAAGAATAACTTCTCTTCTGTTGCCACTAGAGATATAGAATG	Sc gDNA
	LB1129	ARO7-ADH1t.AS	GTATTTATGTATATTCAAAAAAAAATCATTATCCTCATCAAGATTGCTTTATTTACTCTTCCAACCTTCTTAGCAAG
Amplify FgF16 DOWN homology with 5’ LV5 overhang	GC2831	16d5p_F_LV5_tail	CCTCTTTATATTACATCAAAATAAGAAAATAATTATAACACAGATCCGCGGCCGCTGCCTACGCAACACTTTAG	Sc gDNA
	LB163	FgF16.AS	CTCATCATTTGCGTCATCTTCTAACACCG
Construct FgF18 gRNA in four-primer SOE PCR with LB33 and LB34	FF146	FgF18.D_scaff_F	ATAGAATTACTATTGAAGAGGTTTTAGAGCTAGAAATAGCAAGT	gRNA LEFT + RIGHT
	FF147	HDV_FgF18.D_R	CTCTTCAATAGTAATTCTATAAAGTCCCATTCGCC
Amplify FgF18 UP homology with 3’ LV3 overhang	LB1287	FgF18-UP.S	GTGCATTCCCATATTCTCGAGG	Sc gDNA
	LB1288	FgF18-LV3.AS	GCATTTTTATTATATAAGTTGTTTTATTCAGAGTATTCCTGGCATGAGTTATGGTTGCACAG
Amplify ARO10 with homology to PTDH3 and TTDH1	LB1136	TDH3p-ARO10.S	GTTTTAAAACACCAAGAACTTAGTTTCGAATAAACACACATAAACAAACAAAATGGCACCTGTTACAATTGAAAAG	Sc gDNA
	LB1137	ARO10-ADH1t.AS	GTATTTATGTATATTCAAAAAAAAATCATTATCCTCATCAAGATTGCTTTATCTATTTTTTATTTCTTTTAAGTGCCG
Amplify FgF18 DOWN homology with 5’ LV5 overhang	LB1289	LV5-FgF18.S	CCTCTTTATATTACATCAAAATAAGAAAATAATTATAACAAATCGTCCCCAACAAAAGTGG	Sc gDNA
	FF66	FgF 18 down_R	AAAGCTGGCTCCCCTTAGAC
Amplify LP5.T3 with homology to PHA2	LB1224	PHA2.LP5.S	GCGACAAGCGTACAGTTTCTTTACACAGTTATCAGCATGACTCTTGTATTTTCATAATGTGACTACCTGTTACTAAGCACATCGTG	pJET-LP5.T3
	LB1225	PHA2.LP5.AS	GCATATAAAAGTGCGCTTTGACGAGATTTTAGGATACATAAATAAAAAGACTATATAACATAGGAGGTCGTACTTAGTGCCATGCTCG
Construct PHA2 gRNA in four-primer SOE PCR with LB33 and LB34	LB1220	PHA2-gRNA.S	TCAGCGACAAAAGTAAACAGGTTTTAGAGCTAGAAATAGCAAGT	gRNA LEFT + RIGHT
	LB1221	PHA2-gRNA.AS	CTGTTTACTTTTGTCGCTGAAAAGTCCCATTCGCCACCCGAA
Amplify LP5.T3 with homology to TRP3	LB1284	TRP3.LP5.S	GGACCTCACCGTGCTATTCATATCACTGACGACGGAAAATGCCTCTTGTAGTAATCATTGTGACTACCTGTTACTAAGCACATCGTG	pJET-LP5.T3
	LB1285	TRP3.LP.AS	CCCAGAGGGAAGAACAAGCTATTTATTTTCTTTTTTACTTTATCTTTCATGGTCGGAGGTCGTACTTAGTGCCATGCTCG
Construct TRP3 gRNA in four-primer SOE PCR with LB33 and LB34	LB1280	TRP3-gRNA.S	TCTATCGGGAATTACCACCAGTTTTAGAGCTAGAAATAGCAAGT	gRNA LEFT + RIGHT
	LB1281	TRP3-gRNA.AS	TGGTGGTAATTCCCGATAGAAAAGTCCCATTCGCCACCCGAA
Construct FgF19 gRNA in four-primer SOE PCR with LB33 and LB34	FF150	FgF19.D_scaff_F	ATTCACTCTGCTAAGATTATGTTTTAGAGCTAGAAATAGCAAGT	gRNA LEFT + RIGHT
	FF151	HDV_FgF19.D_R	ATAATCTTAGCAGAGTGAATAAAGTCCCATTCGCC
Amplify FgF19 UP homology with 3’ LV3 overhang	FF302	LP.FgF19.cPCR_F	CTTCGTTGTATCTCAGAATGAGATCCCTC	Sc gDNA
	LB1331	FgF19-LV3.AS	GCATTTTTATTATATAAGTTGTTTTATTCAGAGTATTCCTTTCGCGGGCTGTTACTTATCC
Amplify ARO2 with homology to PTDH3 and TTDH1	LB1383	TDH3p-ARO2.S	GTTTTAAAACACCAAGAACTTAGTTTCGAATAAACACACATAAACAAACAAAATGTCAACGTTTGGGAAACTGTTC	Sc gDNA
	LB1384	ARO2-TDH1t.AS	GTATTTATGTATATTCAAAAAAAAATCATTATCCTCATCAAGATTGCTTTATTTAATGAACCACGGATCTGGAG
Amplify FgF19 DOWN homology with 5’ LV5 overhang	LB1332	LV5-FgF19.S	CCTCTTTATATTACATCAAAATAAGAAAATAATTATAACAGGACCAACTATCATCCGCTA	Sc gDNA
	LB169	FgF19.AS	GACCAAAATTGGGCTTGTCGTGATAAAC
Amplify PTEF1 with 5’ FgF20 overhang	LB952	FgF20-TEF1p.S	CTAACACATTAATGTAGTTTTAAAATTTCAAATCCGAACAACAGAGCATAGGGTTTCGCAAAGGACTTTTAATTTTCGAGGACCG	Sc gDNA
	LB1361	TEF1p.AS	TGTTTATTAAAACTTAGATTAGATTGC
Amplify CjNCS with homology to PTEF1 and TPGI1	LB1362	TEF1p-CjNCS-full.S	CTTCTTGCTCATTAGAAAGAAAGCATAGCAATCTAATCTAAGTTTTAATAAACAATGAGGATGGAAGTTGTATTGG	pBSC009
	LB1363	CjNCS-PGI1t.AS	GCTTATAATATAGCTTTAATGTTCTTTAGGTATATATTTAAGAGCGATTTGTTTTACTCAGAAGATTTGTGCTTATTTTCC
Amplify TPGI1 with 3’ FgF20 overhang	LB980	PGI1t.S	AACAAATCGCTCTTAAATATATACC	Sc gDNA
	LB955	PGI1t-FgF20.AS	CCGTGTAGAGTTCTGTATTGTTCTTCTTAGTGCTTGTATATGCTCATCCCGACCTTCCATTGGTATACTGGAGGCTTCATG
Amplify CjNCSΔN1 with homology to PTEF1 and TPGI1	LB1364	TEF1p-CjNCS-trunc1.S	CTTCTTGCTCATTAGAAAGAAAGCATAGCAATCTAATCTAAGTTTTAATAAACAATGGAGAGGTTGATTTTCAATGG	pPSG325
	LB1363	CjNCS-PGI1t.AS	GCTTATAATATAGCTTTAATGTTCTTTAGGTATATATTTAAGAGCGATTTGTTTTACTCAGAAGATTTGTGCTTATTTTCC
Amplify CjNCSΔN2 with homology to PTEF1 and TPGI1	LB1365	TEF1p-CjNCS-trunc2.S	CTTCTTGCTCATTAGAAAGAAAGCATAGCAATCTAATCTAAGTTTTAATAAACAATGGAAGAAACTGTAATGTTATATC	pBSC011
	LB1363	CjNCS-PGI1t.AS	GCTTATAATATAGCTTTAATGTTCTTTAGGTATATATTTAAGAGCGATTTGTTTTACTCAGAAGATTTGTGCTTATTTTCC
Construct FgF24 gRNA in four-primer SOE PCR with LB33 and LB34	LB1241	PDC6-gRNA1.S	GTACAACGAAATCCAGACCTGTTTTAGAGCTAGAAATAGCAAGT	gRNA LEFT + RIGHT
	LB1242	PDC6-gRNA1.AS	AGGTCTGGATTTCGTTGTACAAAGTCCCATTCGCCACCCGAA
Amplify FgF24 UP homology with 3’ LV3 overhang	FF89	FgF 24 down_F	GGCTGAACAACAGTCTCT	Sc gDNA
	LB1333	FgF24-LV3.AS	GCATTTTTATTATATAAGTTGTTTTATTCAGAGTATTCCTGGATCACCTCGCCCTGTTG
Amplify PTDH3-CjNCSΔN2-TENO2 with homology to LV3 and LV5	PAYGE120	LV3_(TDH3p)_F	AGGAATACTCTGAATAAAACAACTTATATAATAAAAATGCTCGAGTTTATCATTATCAATACT	pBSC011
	LB1509	ENO2t-LV5.AS
Amplify FgF24 DOWN homology with 5’ LV5 overhang	LB1334	LV5-FgF24.S	CCTCTTTATATTACATCAAAATAAGAAAATAATTATAACAGTTGAAGTCGCCTGGTAGCC	Sc gDNA
	LB167	FgF24.AS	CCAATATGTATAAAAGGCGGCTGTTTGAAGC
Construct NdNCS (TPGI1-LP5) gRNA in four-primer SOE PCR with LB33 and LB34	LB1569	NdNCSΔN-gRNA9.S	AGTTAGGTCTGGTATACTGGGTTTTAGAGCTAGAAATAGCAAGT	gRNA LEFT + RIGHT
	LB1570	NdNCSΔN-gRNA9.AS	CCAGTATACCAGACCTAACTAAAGTCCCATTCGCCACCCGAA
Amplify LP5.T3 with homology to FgF20	LB1525	FgF20-LP5.T3.S	GTAGTTTTAAAATTTCAAATCCGAACAACAGAGCATAGGGTTTCGCAAATGACTACCTGTTACTAAGCA	pJET-LP5.T3
	LB1526	FgF20-LP5.T3.AS	GAGTTCTGTATTGTTCTTCTTAGTGCTTGTATATGCTCATCCCGACCTTCCATTGGAGGTCGTACTTAGTGCCATGCTCG
Construct 308a gRNA in four-primer SOE PCR with LB33 and LB34	LB1557	308a-gRNA.S	CACTTGTCAAACAGAATATAGTTTTAGAGCTAGAAATAGCAAGT	gRNA LEFT + RIGHT
	LB1558	308a-gRNA.AS	TATATTCTGTTTGACAAGTGAAAGTCCCATTCGCCACCCGAA
Amplify 308a UP homology with 3’ LV3 overhang	LB1551	308a-UP.S	CGAGAGAGCTGCAAAATTAGATGC	Sc gDNA
	LB1552	308a-UP-LV3.AS	GCATTTTTATTATATAAGTTGTTTTATTCAGAGTATTCCTTTCGAAGTTAATGTTGAAATTTCAC
Amplify PALD4-ALD4-TALD4 with homology to LV3 and LV5	LB1366	LV3-ALD4.S	AGGAATACTCTGAATAAAACAACTTATATAATAAAAATGCCGCAGTACTAAAAATGTATGTAATTAG	Sc gDNA
	LB1367	ALD4-LV5-.AS	TGTTATAATTATTTTCTTATTTTGATGTAATATAAAGAGGGTCTAAAAGAAAGAAAAGAGGAAAGTTC
Amplify 308a DOWN homology with 5’ LV5 overhang	LB1553	LV5-308a-DOWN.S	CCTCTTTATATTACATCAAAATAAGAAAATAATTATAACAGGATTACTTGTCTTCTTTGCTAC	Sc gDNA
	LB1554	308a-DOWN.AS	GCTGATCGCCATGCCATGTTTATG
Construct USERXII-5 gRNA in four-primer SOE PCR with LB33 and LB34	MD3	USERXII-5 g2 F	TTGTCACAGTGTCACATCAGGTTTTAGAGCTAGAAATAGCAAGT	gRNA LEFT + RIGHT
	MD4	USERXII-5 g2 R	CTGATGTGACACTGTGACAAAAAGTCCCATTCGCC
Amplify USERXII-5 UP homology with 3’ LV3 overhang	MD159	USERXII-5 UP F	CAATCTGGCGGCTTGAGTTC	Sc gDNA
	MD160	USERXII-5 UP R	GCATTTTTATTATATAAGTTGTTTTATTCAGAGTATTCCTTACCGGTTCTGCCACCTC
Amplify PTEF1 with 5’ LV3 overhang	LB1440	LV3-TEF1p.S	AGGAATACTCTGAATAAAACAACTTATATAATAAAAATGCGGACTTTTAATTTTCGAGGACCG	Sc gDNA
	LB1361	TEF1p.AS	TGTTTATTAAAACTTAGATTAGATTGC
Amplify CjNCSΔN2 with homology to PTEF1 and TPGI1	LB1365	TEF1p-CjNCS-trunc2.S	CTTCTTGCTCATTAGAAAGAAAGCATAGCAATCTAATCTAAGTTTTAATAAACAATGGAAGAAACTGTAATGTTATATC	pBSC011
	LB1363	CjNCS-PGI1t.AS	GCTTATAATATAGCTTTAATGTTCTTTAGGTATATATTTAAGAGCGATTTGTTTTACTCAGAAGATTTGTGCTTATTTTCC
Amplify TPGI1 with 3’ LV5 overhang	LB980	PGI1t.S	AACAAATCGCTCTTAAATATATACC	Sc gDNA
	LB1441	PGI1t-LV5.AS	TGTTATAATTATTTTCTTATTTTGATGTAATATAAAGAGGGGTATACTGGAGGCTTCATGAG
Amplify USERXII-5 DOWN homology with 5’ LV5 overhang	MD161	USERXII-5 DOWN F	CCTCTTTATATTACATCAAAATAAGAAAATAATTATAACACTCAGAAGTTTGACAGCAAGC	Sc gDNA
	MD162	USERXII-5 DOWN R	ATACTAGAGTTAACTGATGGTCTTAAACAG
Construct 1309a gRNA in four-primer SOE PCR with LB33 and LB34	LB1541	1309a-gRNA.S	CCTGTGGTGACTACGTATCCGTTTTAGAGCTAGAAATAGCAAGT	gRNA LEFT + RIGHT
	LB1542	1309a-gRNA.AS	GGATACGTAGTCACCACAGGAAAGTCCCATTCGCCACCCGAA
Amplify 1309a UP homology with 3’ LV3 overhang	LB1535	1309a-UP.S	GGATAGCGTGTACTATCAGTGG	Sc gDNA
	LB1536	1309a-UP-LV3.AS	GCATTTTTATTATATAAGTTGTTTTATTCAGAGTATTCCTCCTAAACTGCGTCATAGTAAGTTTC
Amplify 1309a DOWN homology with 5’ LV5 overhang	LB1537	LV5-1309a-DOWN.S	CCTCTTTATATTACATCAAAATAAGAAAATAATTATAACACTACTACTCCATCGTAAAGCC	Sc gDNA
	LB1538	1309a-DOWN.AS	GTACCACTCAGCTTCAGTTATAGG
Amplify CYP76AD1 with homology to PTEF1 and TTDH1	LB1599	TEF1p-CYP76AD1.S	GCTCATTAGAAAGAAAGCATAGCAATCTAATCTAAGTTTTAATTACAAAATGGATCACGCAACATTAGCTATG	pPSG834
	LB1598	CYP76AD1-TDH1t.AS	CGGTAGTATTTATGTATATTCAAAAAAAAATCATTATCCTCATCAAGATTGCTTTATTTAGGATCCGTATCTTGGAATTGGG
Amplify CYP76AD1 with homology to PTDH3 and TTDH1	LB1597	TDH3p-CYP76AD1.S	GTTTTAAAACACCAAGAACTTAGTTTCGAATAAACACACATAAACAAACAAAATGGATCACGCAACATTAGCTATG	pPSG834
	LB1598	CYP76AD1-TDH1t.AS	CGGTAGTATTTATGTATATTCAAAAAAAAATCATTATCCTCATCAAGATTGCTTTATTTAGGATCCGTATCTTGGAATTGGG
Amplify CYP76AD5 with homology to PTEF1 and TTDH1	LB1602	TEF1p-CYP76AD5.S	GCTCATTAGAAAGAAAGCATAGCAATCTAATCTAAGTTTTAATTACAAAATGGATAATACAACATTAGCCTTAATTTTATC	pPSG835
	LB1601	CYP76AD5-TDH1t.AS	GGTAGTATTTATGTATATTCAAAAAAAAATCATTATCCTCATCAAGATTGCTTTATTTAGGATCCTTTCCTTGGAACTGGG
Amplify CYP76AD5 with homology to PTDH3 and TTDH1	LB1600	TDH3p-CYP76AD5.S	GTTTTAAAACACCAAGAACTTAGTTTCGAATAAACACACATAAACAAACAAAATGGATAATACAACATTAGCCTTAATTTTATC	pPSG835
	LB1601	CYP76AD5-TDH1t.AS	GGTAGTATTTATGTATATTCAAAAAAAAATCATTATCCTCATCAAGATTGCTTTATTTAGGATCCTTTCCTTGGAACTGGG
Amplify CYP76AD6 with homology to PTEF1 and TTDH1	LB1605	TEF1p-CYP76AD6.S	GCTCATTAGAAAGAAAGCATAGCAATCTAATCTAAGTTTTAATTACAAAATGGATAACGCAACACTTGCTGTGATCC	pPSG836
	LB1604	CYP76AD6-TDH1t.AS	GGTAGTATTTATGTATATTCAAAAAAAAATCATTATCCTCATCAAGATTGCTTTATTTAGGATCCGTTTCTGGGAACTGG
Amplify CYP76AD6 with homology to PTDH3 and TTDH1	LB1603	TDH3p-CYP76AD6.S	GTTTTAAAACACCAAGAACTTAGTTTCGAATAAACACACATAAACAAACAAAATGGATAACGCAACACTTGCTGTGATCC	pPSG836
	LB1604	CYP76AD6-TDH1t.AS	GGTAGTATTTATGTATATTCAAAAAAAAATCATTATCCTCATCAAGATTGCTTTATTTAGGATCCGTTTCTGGGAACTGG
Construct 106a gRNA in four-primer SOE PCR with LB33 and LB34	LB1549	106a-gRNA.S	ATACGGTCAGGGTAGCGCCCGTTTTAGAGCTAGAAATAGCAAGT	gRNA LEFT + RIGHT
	LB1550	106a-gRNA.AS	GGGCGCTACCCTGACCGTATAAAGTCCCATTCGCCACCCGAA
Amplify 106a UP homology with 3’ LV3 overhang	LB1543	106a-UP.S	CCCTGTTCATGGCAACGTCACC	Sc gDNA
	LB1544	106a-UP-LV3.AS	GCATTTTTATTATATAAGTTGTTTTATTCAGAGTATTCCTCGTATCACAACCGACGATCCG
Amplify 106a DOWN homology with 5’ LV5 overhang	LB1545	LV5-106a-DOWN.S	CCTCTTTATATTACATCAAAATAAGAAAATAATTATAACACCTGGTCAAACTTCAGAACTAA	Sc gDNA
	LB1546	106a-DOWN.AS	GGATTAAGTAACAGATACAGACATCAC
Amplify reticuline pathway part 1 with 5’ LV3 overhang	LB1420	LV3-TEF1p.S	AGGAATACTCTGAATAAAACAACTTATATAATAAAAATGCCCTTGCCAACAGGGAGTTCTTCAGAG	pPSG450
	LB1421	ADH1t.AS	GAAATGGGGAGCGATTTGCAGGCA
Amplify reticuline pathway part 2 homology to parts 1+3	LB1422	ADH1t-PGK1p.S	CGCTCTTATTGACCACACCTCTACCGGCATGCCGAGCAAATGCCTGCAAATCGCTCCCCATTTCGGTGAGTAAGGAAAGAGTGAGG	pPSG450
	LB1423	SSA1t.AS	GCATAAAATTAAAGTAGCAGTACTTC
Amplify reticuline pathway part 3 with 3’ LV5 overhang	LB1424	SSA1t-HHF1p.S	GAGTTTCACTTCTTGATTATCGCTAACACTAATGGTTGAAGTACTGCTACTTTAATTTTATGCCGTCTTGGGGCCTTACCACCAGT	pPSG450
	LB1425	ENO2t-LV5.AS	TGTTATAATTATTTTCTTATTTTGATGTAATATAAAGAGGGCATTTTTCAAACTGCAAATTCAAG
Construct 416d gRNA in four-primer SOE PCR with LB33 and LB34	LB1646	416d-gRNA.S	TAGTGCACTTACCCCACGTTGTTTTAGAGCTAGAAATAGCAAGT	gRNA LEFT + RIGHT
	LB1647	416d-gRNA.AS	AACGTGGGGTAAGTGCACTAAAAGTCCCATTCGCCACCCGAA
Amplify 416d UP homology with 3’ LV3 overhang	LB1640	416d-UP.S	GGTTGACTTTTACCATTTCACCG	Sc gDNA
	LB1641	416d-UP-LV3.AS	GCATTTTTATTATATAAGTTGTTTTATTCAGAGTATTCCTCGGTTAAACGGATCTCGCATTGATG
Amplify 416d DOWN homology with 5’ LV5 overhang	LB1642	LV5-416d-DOWN.S	CCTCTTTATATTACATCAAAATAAGAAAATAATTATAACACACTGTGTGCCGAACATGCTCCTT	Sc gDNA
	LB1643	416d-DOWN.AS	GCTCACCAATCAGATTTACTCTGCC
Amplify Ps4ʹOMT2 with homology to PTDH3 and TTDH1	LB1595	TDH3p-Ps4’OMT2.S	GTTTTAAAACACCAAGAACTTAGTTTCGAATAAACACACATAAACAAACAAAATGGGATCATTGGACGCTAAACCAGC	pPSG450
	LB1596	Ps4’OMT2-TDH1t.AS	GTATTTATGTATATTCAAAAAAAAATCATTATCCTCATCAAGATTGCTTTATTTAGGATCCTGGAAAGGCTTCGATG
Construct SAL1 gRNA in four-primer SOE PCR with LB33 and LB34	LB1711	SAL1-fix-gRNA1.S	AAAGATATGTTTCGAGAGGGGTTTTAGAGCTAGAAATAGCAAGT	gRNA LEFT + RIGHT
	LB1712	SAL1-fix-gRNA1.AS	CCCTCTCGAAACATATCTTTAAAGTCCCATTCGCCACCCGAA
Construct SAL1 G403L repair template	LB1717	SAL1-fix.S	CACAAAGTTGAAGGGGAATAATTTGCTCTTTCAGACTGCAAAAGATATGTTCAGAGAAGGTGGTCTCAGGTTG	Oligo extension
	LB1718	SAL1-fix.AS	GCAGCATAGGGAAATATGCCCACTATACCGACTGTGACACCTCTGTAAAACAACCTGAGACCACCTTCTCTG
Construct 511b gRNA in four-primer SOE PCR with LB33 and LB34	LB1780	511b-gRNA.S	CAGTGTATGCCAGTCAGCCAGTTTTAGAGCTAGAAATAGCAAGT	gRNA LEFT + RIGHT
	LB1781	511b-gRNA.AS	TGGCTGACTGGCATACACTGAAAGTCCCATTCGCCACCCGAA
Amplify 511b UP homology with 3’ LV3 overhang	LB1776	511b-UP.S	GAATGCTATGAAACGGTCATTATCAG	Sc gDNA
	LB1777	511b-LV3.AS	GCATTTTTATTATATAAGTTGTTTTATTCAGAGTATTCCTGGAAATCTGTACCAACCGTATAGG
Amplify 511b DOWN homology with 5’ LV5 overhang	LB1778	LV5-511b.S	CCTCTTTATATTACATCAAAATAAGAAAATAATTATAACAGCATTACGTCGTTTGCTTCTATT	Sc gDNA
	LB1779	511-DOWN.AS	GCCATACCGATATCCAAAACACC
Amplify Ps6OMT with homology to PTDH3 and TTDH1	LB1614	TDH3p-Ps6OMT.S	GTTTTAAAACACCAAGAACTTAGTTTCGAATAAACACACATAAACAAACAAAATGGAAACAGTTTCTAAGATAGATCAGC	pPSG450
	LB1615	Ps6OMT-TDH1t.AS	GTATTTATGTATATTCAAAAAAAAATCATTATCCTCATCAAGATTGCTTTATTTAGGATCCATATGGGTAGGCCTC
Amplify LP5.T3 with homology to HFD1	LB1796	HFD1-LP5.S	GTCGTTTTAGGAGGAGATTCTTCGGATTTTAGGGATAAACGGATACTCCTGACTACCTGTTACTAAGCA	pJET-LP5.T3
	LB1797	HFD1-LP5.AS	CGAAAGGTTACTTATACATCAAATAATTAATTAACCTTAAACATTACGTGGAGGTCGTACTTAGTGCCATGCTCG
Construct HFD1 gRNA in four-primer SOE PCR with LB33 and LB34	LB1792	HFD1.gRNA1.S	AGGCATATTGATTATCTAAAGTTTTAGAGCTAGAAATAGCAAGT	gRNA LEFT + RIGHT
	LB1793	HFD1.gRNA1.AS	TTTAGATAATCAATATGCCTAAAGTCCCATTCGCCACCCGAA
Construct CYP76AD1* (URA3) gRNA in four-primer SOE PCR with LB33 and LB34	LB1652	ConS-gRNA2.S	CTGCGTTCGTCTGCAATTATGTTTTAGAGCTAGAAATAGCAAGT	gRNA LEFT + RIGHT
	LB1653	ConS-gRNA2.AS	ATAATTGCAGACGAACGCAGAAAGTCCCATTCGCCACCCGAA
Amplify LP1 CYP76AD1* deletion donor	LB1658	URA3-LP1	GGTTAATGTGGCTGTGGTTTCAGGGTCCATAAAGCCCACATGGATAACATTACCGAGAACCTCAGTTACTTTTCC	LP1
	LB1659	LP1-CCW12.AS	GCATCTGGAATCTGAACTGCCCCTTTTGGACTAACCGTGTGGTTCATGGGTGTTGTTTATGGACACGGCTTCAAGGC
Construct MIP1 gRNA in four-primer SOE PCR with LB33 and LB34	LB1666	MIP1-A661T-gRNA1.S	GAAGAGCTGTGGAAAATGCGGTTTTAGAGCTAGAAATAGCAAGT	gRNA LEFT + RIGHT
	LB1667	MIP1-A661T-gRNA1.AS	CGCATTTTCCACAGCTCTTCAAAGTCCCATTCGCCACCCGAA
Construct MIP1 A661T UP repair template	LB1674	MIP1.S	CCATAGAAGATTATGACGACCCTTGG	Sc gDNA
	LB1675	MIP1.A661T.AS	GCGTTACTAGCAGTAAGCCAAGTGTTCTCAACTGCCCTCCTTGTTATAGTACCCATTGGGACGATTTTCGGTATAATTATGGC
Construct MIP1 A661T DOWN repair template	LB1676	MIP1-A661T.S	ATAACAAGGAGGGCAGTTGAGAACACTTGGCTTACTGCTAGTAACGCTAAGGCTAACAGAATAGGTTCCGAATTGAAAACTCAAG	Sc gDNA
	LB1677	MIP1.AS	CGTATTCTTTGGATGTACACTCCC
Construct CAT5 gRNA in four-primer SOE PCR with LB33 and LB34	LB1701	CAT5-I91M-gRNA2.S	AACCTGTGCTAAAGCACATAGTTTTAGAGCTAGAAATAGCAAGT	gRNA LEFT + RIGHT
	LB1702	CAT5-I91M-gRNA2.AS	TATGTGCTTTAGCACAGGTTAAAGTCCCATTCGCCACCCGAA
Construct CAT5 I91M repair template	LB1707	CAT5-I91M.S	GCCAGTACTTCGTGTTGGCTCATAGGTACCCTCACTTGAAACCTGTTTTGAAACATATGTGGGATCAAG	Oligo extension
	LB1708	CAT5-I91M.AS	CCTTTTCAATTGCAAATTGTTAAAAGTATTATGATGATGTATCTCTTGATCCCACATATGTTTCAAAACAGG
Construct 911b gRNA in four-primer SOE PCR with LB33 and LB34	LB1638	911b-gRNA.S	GTAATATTGTCTTGTTTCCCGTTTTAGAGCTAGAAATAGCAAGT	gRNA LEFT + RIGHT
	LB1639	911b-gRNA.AS	GGGAAACAAGACAATATTACAAAGTCCCATTCGCCACCCGAA
Amplify 911b UP homology with 3’ LV3 overhang	LB1632	911b-UP.S	GGATTAGGGCAAATGATAAGTCGG	Sc gDNA
	LB1633	911b-UP-LV3.AS	GCATTTTTATTATATAAGTTGTTTTATTCAGAGTATTCCTCCCATTCAACATCCGATTTTTTTC
Amplify 911b DOWN homology with 5’ LV5 overhang	LB1634	LV5-911b-DOWN.S	CCTCTTTATATTACATCAAAATAAGAAAATAATTATAACAGAAGTAAATGAAAAATGAAATAGCATAC	Sc gDNA
	LB1635	911b-DOWN.AS	CTACAGATGTCATATACATGTGGC
Amplify PPHA2-PHA2-TPHA2 with homology to LV3 and TRP3	LB1660	LV3-PHA2.S	AGGAATACTCTGAATAAAACAACTTATATAATAAAAATGCAAGTGCGCTTTGACGAGATTTTAGG	Sc gDNA
	LB1664	PHA2-TRP3.AS	CGGTTTTACGTTTTGGATTTACAATAATCATCATTTTATCACATATAGAACTCATTCGAAGAATTACTTCCGTATACG
Amplify PTRP3-TRP3-TTRP3 with homology to PHA2 and LV5	LB1665	PHA2-TRP3.S	GGTGTCATTAATATATATATATATATATATATACGTATACGGAAGTAATTCTTCGAATGAGTTCTATATGTGATAAAATGATG	Sc gDNA
	LB1663	TRP3-LV5	TGTTATAATTATTTTCTTATTTTGATGTAATATAAAGAGGCCTACTACAAACTAGTGAGGCGAACGAG
