# Supplementary material for: A yeast platform for high-level synthesis of tetrahydroisoquinoline alkaloids
Source: Nat Commun. 2020 Jul 3;11:3337. doi: 10.1038/s41467-020-17172-x (PMC7335070; doi:10.1038/s41467-020-17172-x)
Supplement: Supplementary file 6 — Supplementary Data 3 [file 41467_2020_17172_MOESM6_ESM.xlsx]

## Sheet: Sheet1
ID	Description	Parent	Manipulation	Reference
BY4741	Quadruple auxotroph	-	-
1373	Dopamine producer	BY4741	PTDH3-CYP76AD1W13L F309L-TTDH1	DeLoache et al. 2015
			PCCW12-PpDODC-TADH1
			PPGK1-ARO4FBR-TPGK1
LP165	NdNCS base strain	1373	PTEF1-NdNCS-TPGI1	This study
LP167	ScNCS base strain	1373	PTEF1-ScNCS-TPGI1	This study
LP172	NdNCSΔN20 base strain	LP165	PTEF1-NdNCSΔN20-TPGI1	This study
LP173	ScNCSΔN20 base strain	LP167	PTEF1-ScNCSΔN20-TPGI1	This study
LP273	NdNCS-GFP fusion	1373	PTEF1-NdNCS-GFP-TPGI1	This study
LP274	NdNCSΔN20-GFP fusion	1373	PTEF1-NdNCSΔN20-GFP-TPGI1	This study
LP275	ScNCS-GFP fusion	1373	PTEF1-ScNCS-GFP-TPGI1	This study
LP276	ScNCSΔN20-GFP fusion	1373	PTEF1-ScNCSΔN20-GFP-TPGI1	This study
LP277	GFP control	1373	PTEF1-GFP-TPGI1	This study
LP383	CjNCS base strain	1373	PTEF1-CjNCS-TPGI1	This study
LP384	CjNCSΔN20 base strain	1373	PTEF1-CjNCSΔN20-TPGI1	This study
LP385	CjNCSΔN35 base strain	1373	PTEF1-CjNCSΔN35-TPGI1	This study
LP99	ald2Δ ald3Δ mutant	LP165	ald2Δ ald3Δ	This study
LP101	ald4Δ mutant	LP165	ald4Δ	This study
LP102	ald5Δ mutant	LP165	ald5Δ	This study
LP103	ald6Δ mutant	LP165	ald6Δ	This study
LP109	adh1Δ mutant	LP165	adh1Δ	This study
LP100	adh2Δ mutant	LP165	adh2Δ	This study
LP104	adh3Δ mutant	LP165	adh3Δ	This study
LP105	adh4Δ mutant	LP165	adh4Δ	This study
LP106	adh5Δ mutant	LP165	adh5Δ	This study
LP107	adh6Δ mutant	LP165	adh6Δ	This study
LP121	adh7Δ mutant	LP165	adh7Δ	This study
LP108	sfa1Δ mutant	LP165	sfa1Δ	This study
LP225	ari1Δ mutant	LP165	ari1Δ	This study
LP226	ygl039wΔ mutant	LP165	ygl039wΔ	This study
LP227	ydr541cΔ mutant	LP165	ydr541cΔ	This study
LP228	gre2Δ mutant	LP165	gre2Δ	This study
LP229	ypr1Δ mutant	LP165	ypr1Δ	This study
LP230	gcy1Δ mutant	LP165	gcy1Δ	This study
LP231	aad14Δ mutant	LP165	aad14Δ	This study
LP232	aad3Δ mutant	LP165	aad3Δ	This study
LP192	adh1Δ-noxE mutant	LP109	PTEF1-LlnoxE-TIDP1	This study
LP295	(S)-Norcoclaurine strain	LP225	ald4Δ	This study
LP296	(S)-Norcoclaurine strain	LP225	ald6Δ	This study
LP297	(S)-Norcoclaurine strain	LP225	ygl039wΔ	This study
LP298	(S)-Norcoclaurine strain	LP225	ydr541cΔ	This study
LP299	(S)-Norcoclaurine strain	LP225	adh6Δ	This study
LP300	(S)-Norcoclaurine strain	LP225	ypr1Δ	This study
LP316	(S)-Norcoclaurine strain	LP295	adh6Δ	This study
LP317	(S)-Norcoclaurine strain	LP295	ypr1Δ	This study
LP318	(S)-Norcoclaurine strain	LP295	ydr541cΔ	This study
LP328	(S)-Norcoclaurine strain	LP316	NdNCS::NdNCSΔN20	This study
LP348	(S)-Norcoclaurine strain	LP328	3×NdNCSΔN20 (4× total)	This study
LP355	(S)-Norcoclaurine strain	LP348	ypr1Δ	This study
LP357	(S)-Norcoclaurine strain	LP355	adh3Δ	This study
LP358	(S)-Norcoclaurine strain	LP355	ydr541cΔ	This study
LP359	(S)-Norcoclaurine strain	LP355	adh2Δ	This study
LP360	(S)-Norcoclaurine strain	LP355	adh5Δ	This study
LP361	(S)-Norcoclaurine strain	LP355	adh7Δ	This study
LP362	(S)-Norcoclaurine strain	LP355	sfa1Δ	This study
LP363	(S)-Norcoclaurine strain	LP355	aad3Δ	This study
LP364	(S)-Norcoclaurine strain	LP355	aad14Δ	This study
LP369	(S)-Norcoclaurine strain	LP358	2×NdNCSΔN20 (6× total)	This study
LP374	(S)-Norcoclaurine strain	LP369	PTDH3-TYR1-TTDH1	This study
LP375	(S)-Norcoclaurine strain	LP374	PTDH3-ARO7FBR-TTDH1	This study
LP376	(S)-Norcoclaurine strain	LP375	PTDH3-ARO10-TTDH1	This study
LP377	(S)-Norcoclaurine strain	LP376	pha2Δ	This study
LP379	(S)-Norcoclaurine strain	LP377	trp3Δ	This study
LP381	(S)-Norcoclaurine strain	LP379	2×NdNCSΔN20 (8× total)	This study
LP382	(S)-Norcoclaurine strain	LP381	PTDH3-ARO2-TTDH1	This study
LP386	(S)-Norcoclaurine strain	LP382	aad3Δ	This study
LP412	(S)-Norcoclaurine strain	LP386	PTDH3-CjNCSΔN35-TTDH1	This study
LP430	(S)-Norcoclaurine strain	LP412	Deletion of 7×NdNCSΔN20	This study
LP442	(S)-Norcoclaurine strain	LP430	Deletion of final 1×NdNCSΔN20	This study
LP456	(S)-Norcoclaurine strain	LP442	PALD4-ALD4-TALD4	This study
LP474	(S)-Norcoclaurine strain	LP456	PTEF1-CjNCSΔN35-TTDH1	This study
LP476	(S)-Norcoclaurine strain	LP474	PTEF1-CYP76AD1W13L F309L-TTDH1	This study
LP477	(S)-Norcoclaurine strain	LP474	PTDH3-CYP76AD1W13L F309L-TTDH1	This study
LP478	(S)-Norcoclaurine strain	LP474	PTEF1-CYP76AD5-TTDH1	This study
LP479	(S)-Norcoclaurine strain	LP474	PTDH3-CYP76AD5-TTDH1	This study
LP480	(S)-Norcoclaurine strain	LP474	PTEF1-CYP76AD6-TTDH1	This study
LP481	(S)-Norcoclaurine strain	LP474	PTDH3-CYP76AD6-TTDH1	This study
LP490	(S)-Reticuline strain	LP478	PTEF1-EcNMCH-TTDH3	This study
			PTDH3-Ps6OMT-TADH1
			PPGK1-Ps4ʹOMT2-TENO1
			PTEF2-PsCNMT-TSSA1
			PHHF1-AtATR2-TENO2
LP491	(S)-Reticuline strain	LP490	PTDH3-Ps4ʹOMT2-TTDH1 (2nd copy)	This study
LP492	(S)-Reticuline strain	LP491	Repair of BY4741 SAL1 frameshift (G403L)	This study
LP494	(S)-Reticuline strain	LP492	gre2Δ	This study
LP495	(S)-Reticuline strain	LP492	ald2Δ ald3Δ	This study
LP498	(S)-Reticuline strain	LP494	hfd1Δ	This study
LP499	(S)-Reticuline strain	LP494	PTDH3-Ps6OMT-TTDH1 (2nd copy)	This study
LP501	(S)-Reticuline strain	LP499	hfd1Δ	This study
LP503	(S)-Reticuline strain	LP501	Deletion of CYP76AD1	This study
LP504	(S)-Reticuline strain	LP503	Repair of BY4741 MIP1 mutation (A661T)	This study
LP505	(S)-Reticuline strain	LP504	Repair of BY4741 CAT5 mutation (I91M)	This study
LP507	(S)-Reticuline strain	LP505	PPHA2-PHA2-TPHA2-PTRP3-TRP3-TTRP3	This study
a Intermediate strains used in the construction of the final (S)-reticuline production host (LP507) are shaded.
