# Supplementary material for: A yeast platform for high-level synthesis of tetrahydroisoquinoline alkaloids
Source: Nat Commun. 2020 Jul 3;11:3337. doi: 10.1038/s41467-020-17172-x (PMC7335070; doi:10.1038/s41467-020-17172-x)
Supplement: Supplementary file 7 — Supplementary Data 4 [file 41467_2020_17172_MOESM7_ESM.xlsx]

## Sheet: Sheet1
DNA	Source	Ref	Codon opt.	Sequence (5ʹ – 3ʹ)a
CYP76AD1*	Beta vulgaris	DeLoache et al. 2015	Yes	atggatcacgcaacattagctatgatattagcaattttgtttatttcatttcattttattaaattattattctcacaacaaacaacaaaattgttacctccaggtcctaaacctttaccaattattggtaatatcttggaagtaggaaagaagcctcatagatcatttgcaaatttggctaagatccacggtcctttaatctctttgaggttaggatcagttaccaccattgttgtatcatctgctgatgtcgccaaagagatgttcttgaagaaggatcaccctttatcaaacaggacaattccaaattcagtaactgctggtgaccaccacaaattgactatgtcttggttgcctgtttcacctaaatggagaaacttcagaaagataactgctgtt…
CYP76AD5	Beta vulgaris	Sunnadeniya et al. 2016	Yes	atggataatacaacattagccttaattttatcatcattgttcgtatgtttccaattgataaggtcatttattaatcatgctaagaaatcaaataaattgccacctggtcctaagagaatgccaattttcggtaatatctttgacttgggagagaagcctcatagatcattcgcaaatttggccaaaattcatggtcctttggtttcattgcaattgggttctgttacaaccgtagtagtatcatctgccgatgttgcaaaggaaatgttcttaaagaacgaccaagctttggctaataggactataccagactctgttagagctggtgatcacgataaattatcaatgtcatggttaccagtatcagccaagtggaggaatttgaggaaaatatctgct…
CYP76AD6	Beta vulgaris	Sunnadeniya et al. 2016	Yes	atggataacgcaacacttgctgtgatcctttccattttgtttgtgttttaccacattttcaaatcctttttcaccaattcttcatctcgtaggcttcctcctggtcccaaacccgtgccaatttttggcaacattttcgatcttggcgaaaagcctcatcgatcttttgccaatctatctaaaattcacggccctttgattagcctaaagttaggaagtgtaacaactattgttgtttcctcggcctctgtggccgaggaaatgttccttaaaaatgaccaagcacttgctaaccgaaccattcctgactcggttagggctggtgaccacgacaaattatccatgtcgtggttgcctgtttcccaaaaatggagaaatatgagaaaaatctccgctgtc…
NdNCS	Nandina domestica	Bourgeois et al. 2018	Yes	ATGAGATCTGGTATTGTCTTCTTGGTCTTGTTCTTCTTGGGTTGTGAAATTTCCCAAGGTAGACAATTGTTAGAGTCTAGATTATTCAGAAAGTCCACCATTAGAAAGGTCTTACACCACGAATTATCCGTTGCCGCTTCCGCTCAAGAAGTTTGGGATGTTTACTCCTCTCCAGAATTGCCAAAGCATTTGCCAGAGATTTTACCAGGTGCTTTCAAAAAAGTCGTCGTTACTGGTGACGGTGGTGTTGGTACTGTTATTGAGATGATTTTCCCACCAGGTGTCGTCCCACACAGATACAAAGAAAAATTCGTTTTAATTGATGACGAAAAATTTTTGAAGAAGGTTGAAATGATCGAAGGTGGTTACTTGGATATGGGTTGTACTTTTTACATGGAC…
ScNCS	Sanguinaria canadensis	Bourgeois et al. 2018	Yes	ATGAGATCTGGTATTGTCTTTTTGGTTTTGTTCTTCTTAGGTTGTGAAATTTCCCAAGGTAGACAATTGTTGGAATCTAGATTGTTCAGAAAGTCTACTATTCAAAAGGTTTTGCACCACGAATTGCCAGTCGCTGCTTCTGCTCAAGAAGTTTGGGATGTCTATTCTTCCCCAGAATTGCCAAAACACTTGCCAGAAATTTTGCCAGGTGCCTTCGAAAAGGTTGTCGTCACCGGTGATGGTGGTGTTGGTACTGTTTTGGAAATGGTTTTTCCACCAGGTGAAGTTCCAAGATCCTACAAAGAAAAGTTCGTCTTAATTGACGATGAGCAATTGTTGAAGAAGGTTGAAATGATCGAAGGTGGTTACTTGGATATGGGTTGTACTTTCTACATGGAC…
CjNCS	Coptis japonica	This study	Yes	atgaggatggaagttgtattggtcgtcttcttgatgtttattggtactattaactgtgagaggttgattttcaatggtagaccattgttgcacagagtcacaaaagaagaaactgtaatgttatatcacgaattggaagtcgcagcctcagctgacgaagtatggtctgtcgaaggttctcctgaattaggtttacatttaccagatttgttaccagctggaatattcgcaaagtttgagataactggagatggtggagaaggttctattttggacatgacatttccacctggtcaattccctcatcattatagagagaagttcgttttcttcgaccataagaatagatataagttggttgaacaaattgacggtgatttctttgatttgggagtaacc…
Ps6OMT	Papaver somniferum	DeLoache et al. 2015	Yes	atggaaacagtttctaagatagatcagcaaaaccaggctaaaatttggaagcaaatatacggttttgctgaatctttagtcttgaaatgcgccgttcagttggaaatagccgaaactttacataacaacgttaaaccaatgtcattgtctgaattagcttctaaattgccagtcgcacaacctgtcaacgaagatagattatttaggattatgaggtacttggtacatatggagttgtttaaaatcgatgctactactcagaaatattcattggcccctcctgctaaatatttattaaggggatgggaaaagtcaatggttgattctattttgtgtatcaatgataaagacttcttggccccttggcatcatttgggagatggattgaccggaaactgt…
PsCNMT	Papaver somniferum	DeLoache et al. 2015	Yes	atgcagttaaaagctaaagaggagttgttaagaaatatggagttaggtttgattcctgatcaagaaataagacaattgatcagagttgaattagagaagagattgcaatggggttataaagaaacccacgaagaacaattgtcacaattgttggatttggttcactctttaaaaggtatgaaaatggccaccgagatggagaatttggacttgaaattatacgaggctcctatggagttcttgaagatccaacacggttcaaatatgaagcaatctgctggttactatacagatgaatctacaactttggatgaggccgaaattgcaatgttggacttgtatatggagagagcccaaattaaagatggacaatcagtcttagatttaggttgcggattg…
EcNMCH (CYP80B1)	Eschscholzia californica	DeLoache et al. 2015	Yes	atggaagtagttactgtagcattgatagccgtcattatatcatctatattgtatttgttgttcggttcttctggacataagaatttaccacctggtcctaagccatggcctatagtaggtaacttattacagttgggtgagaagccacacgcacaattcgctgagttagctcagacttatggtgatatcttcactttaaagatgggtacagagacagtcgtagttgcttcaacttcttcagcagcatcagaaattttaaagacccatgacagaatcttgtctgctaggtacgttttccagtcttttagagtaaaaggtcatgttgaaaattctatagtctggtctgactgcacagaaacttggaagaacttaagaaaagtatgtagaactgaattgttt…
Ps4ʹOMT2	Papaver somniferum	DeLoache et al. 2015	Yes	atgggatcattggacgctaaaccagctgctgcaactcaggaagtctctattaaggatcaagcacagttatggaatatcatttacggtttcgccgattctttagttttaagatgtgcagttgagatcggtatagcagatattattaagaataacgatggtgccattaccttagcccaattggccgcaaaattacctattactaatgtctcttcagattatttatacagaatggttagatacttggtacatttaaatattatagaacaagagacatgtaatggtggagttgagaaagtatactctttgaagccagttggaacattattgttgagagatgcagaaaggtcaatggtcccaatgatcttgggtatgactcagaaagatttcatggtatcttgg…
AtATR2	Arabidopsis thaliana	Gold et al. 2015	Yes	atgtcctcttcttcttcttcgtcaacctccatgatcgatctcatggcagcaatcatcaaaggagagcctgtaattgtctccgacccagctaatgcctccgcttacgagtccgtagctgctgaattatcctctatgcttatagagaatcgtcaattcgccatgattgttaccacttccattgctgttcttattggttgcatcgttatgctcgtttggaggagatccggttctgggaattcaaaacgtgtcgagcctcttaagcctttggttattaagcctcgtgaggaagagattgatgatgggcgtaagaaagttaccatctttttcggtacacaaactggtactgctgaaggttttgcaaaggctttaggagaagaagctaaagcaagatatgaaaag…
LP5.T3	Random DNA sequence	This study	No	TGACTACCTGTTACTAAGCACATCGTGGTTTTCAGATATCGTGCACGTAGGGTTGCACCGCACGCATGTGGAATTAGTGGCGAAGTACGATTCCACGACCGACGTACGATTCAACTATGCGGACGTGACGAGCTTCTTTTATATGCTTCGCCCGCCGGACCGGCCTCGTGATGGGGTAGCTGCGCATAAGCTTATGACAATTAACGAGTGTGTACTCGTTTTATCATCTCACAGTTAAAGTCGGGAGAATAGGAGCCGCTACACACGAGTTACCACATCTGCCAGTCAGAACACTAGAGGcggAGACCTAACTGAGATACTGCCATAGACGACTACCCATCCCTCTGGGCCTTAGATAGCCGGATACAGTGACTTTGAAAGGTTTGTGGGGTACAGCTA…
a NCS regions corresponding to ΔN20 truncations are bolded and underlined and regions corresponding to ΔN35 truncations are bolded. The synthetic T3 Cas9 target site is underlined in LP5.T3.
