# Supplementary material for: A yeast platform for high-level synthesis of tetrahydroisoquinoline alkaloids
Source: Nat Commun. 2020 Jul 3;11:3337. doi: 10.1038/s41467-020-17172-x (PMC7335070; doi:10.1038/s41467-020-17172-x)
Supplement: Supplementary file 8 — Source Data [file 41467_2020_17172_MOESM8_ESM.xlsx]

## Sheet: Fig. 1b
#	Strain ID	(S)-norcoclaurine, mg/L
1	1373	0
1	1373	0
1	1373	0
2	LP165	0.871874
2	LP165	0.723882
2	LP165	0.5795
3	LP225	1.72218
3	LP225	1.88574
3	LP225	1.64607
4	LP295	3.96578
4	LP295	3.80263
4	LP295	4.06178
5	LP316	5.691
5	LP316	5.78769
5	LP316	7.0681
6	LP348	10.3944
6	LP348	10.0363
6	LP348	9.86127
7	LP358	19.8357
7	LP358	18.8858
7	LP358	18.4679
8	LP376	35.4549
8	LP376	38.1916
8	LP376	37.7203
9	LP379	65.0206
9	LP379	54.0151
9	LP379	59.6494
10	LP386	85.6459
10	LP386	64.8496
10	LP386	74.8039
11	LP412	111.759
11	LP412	117.496
11	LP412	123.058
12	LP442	96.0088
12	LP442	105.998
12	LP442	97.2584
13	LP474	133.845
13	LP474	125.098
13	LP474	120.898
14	LP478	246.086
14	LP478	238.936
14	LP478	249.345

## Sheet: Fig. 2b
		PEAK AREA
#	Strain ID	(S)-Norcoclaurine	(S)-Coclaurine	(S)-N-Methylcoclaurine	(S)-3ʹ-Hydroxy-N-methylcoclaurine	(S)-Reticuline
1	478	5.25203e+06	487.562	0	0	5912.34
1	478	6.6568e+06	0	353.614	0	6608.13
1	478	5.67557e+06	1723.15	455.938	0	6361.86
2	490	3.10079e+06	1.64922e+06	1.47648e+06	3.79794e+06	8.15485e+06
2	490	3.3306e+06	1.72749e+06	1.49812e+06	3.77571e+06	7.90481e+06
2	490	3.07384e+06	1.68757e+06	1.53535e+06	3.70258e+06	8.00472e+06
3	491	2.9706e+06	1.18131e+06	1.2846e+06	864064	1.06122e+07
3	491	2.88996e+06	1.14421e+06	1.29358e+06	819703	1.0163e+07
3	491	2.93881e+06	1.13988e+06	1.22593e+06	802341	9.95516e+06
4	494	6.23546e+06	1.76349e+06	1.5038e+06	1.53012e+06	1.18297e+07
4	494	5.99991e+06	1.80399e+06	1.51645e+06	1.54748e+06	1.17458e+07
4	494	6.01065e+06	1.77116e+06	1.47972e+06	1.49337e+06	1.14098e+07
5	499	4.47605e+06	3.46196e+06	1.90043e+06	2.36549e+06	1.1268e+07
5	499	4.91208e+06	3.44672e+06	2.49925e+06	2.09454e+06	1.10171e+07
5	499	4.09321e+06	3.22946e+06	1.85897e+06	2.07413e+06	1.01628e+07
6	502	5.29366e+06	3.57393e+06	2.8166e+06	2.10339e+06	1.06698e+07
6	502	5.18689e+06	3.18889e+06	2.97797e+06	1.86925e+06	9.93161e+06
6	502	5.22095e+06	3.63656e+06	2.9744e+06	2.11194e+06	1.06963e+07
7	503	4.14104e+06	3.11368e+06	2.74569e+06	1.99574e+06	1.08729e+07
7	503	4.37606e+06	3.21795e+06	2.37259e+06	2.09388e+06	1.10204e+07
7	503	4.26333e+06	3.11694e+06	2.32403e+06	2.03291e+06	1.06379e+07
8	505	4.98767e+06	3.63145e+06	2.50084e+06	2.22437e+06	1.19059e+07
8	505	4.8787e+06	3.55233e+06	2.62304e+06	2.24298e+06	1.17634e+07
8	505	4.42319e+06	3.21156e+06	2.6614e+06	2.08999e+06	1.11634e+07
9	507	2.57179e+06	2.11424e+06	2.23826e+06	1.53134e+06	9.57125e+06
9	507	2.55635e+06	2.10124e+06	2.70711e+06	1.67566e+06	9.59466e+06
9	507	2.68784e+06	2.19261e+06	2.63894e+06	1.70101e+06	9.72491e+06

## Sheet: Fig. 2c
			METABOLITE TITER, g/L
	Rep. 1	Rep. 2	Rep. 1	Rep. 2	Rep. 1	Rep. 2	Rep. 1	Rep. 2	Rep. 1	Rep. 2	Rep. 1	Rep. 2
t, h	OD600		(S)-Reticuline, g/L		(S)-Norcoclaurine, g/L		4-HPAC, g/L		Tyrosol, g/L		Dopamine, g/L
0	0.107	0.1115	0	0	0	0	0	0	0	0	0	0
12	0.312	0.3485	0.00452513	0.00527911	0.001708	0.00211342	0	0	0	0	0	0
23.1667	1.21333	1.35333	0.0349077	0.0375751	0.0222143	0.0272728	0.00116197	0	0.00107997	0.00155542	0.00218706	0.0021658
36	6.16667	6.09	0.163238	0.166952	0.139573	0.133315	0.0070154	0.00365777	0.0226904	0.027183	0.00810623	0.00320713
47.75	11.3333	13.1667	0.394466	0.435354	0.194547	0.182586	0.0150314	0.00544254	0.0724485	0.055674	0.00650555	0.00809169
60	26.3667	28.1	0.905765	1.05356	0.25949	0.272318	0.0208725	0.0119742	0.090047	0.074944	0.0446139	0.0370734
71.75	40.9333	38.1667	1.56421	1.71703	0.457309	0.45094	0.0197758	0.0773941	0.113598	0.132357	0.108344	0.0674669
83.5	62	49	2.32995	2.49296	0.499234	0.659383	0.141441	0.125267	0.139998	0.168337	0.143605	0.156468
96.3333	82.2667	65.8667	3.32834	3.14403	0.714253	0.629822	0.209438	0.215858	0.201827	0.185563	0.19664	0.194786
108.083	92.1	73	4.02825	3.67611	0.669709	0.638568	0.312	0.283438	0.253959	0.207814	0.164093	0.19408
118.833	89.6667	84.9333	4.246	4.15625	0.648735	0.645131	0.403284	0.296105	0.282657	0.279625	0.153004	0.119704
131.917	85.9	82.3333	4.43124	4.28574	0.578321	0.574359	0.419509	0.322613	0.307213	0.348296	0.109116	0.0661385
143.667	90.4667	83.3	4.71392	4.45372	0.594244	0.57365	0.438419	0.332828	0.336783	0.276308	0.0932654	0.055152

## Sheet: Fig. 3c
		PEAK AREA
#	Strain ID	Salsolinol	(S)-Norcoclaurine	Product 16	Product 19	Product 22
1	1373	1.30817e+07	0	0	0	0
1	1373	1.34334e+07	1137	0	0	4860.92
1	1373	1.23688e+07	688.07	4536.21	0	0
2	LP165	6.99872e+06	59092.1	32397.5	0	0
2	LP165	6.2318e+06	93250.5	30453.3	0	0
2	LP165	5.73832e+06	81742.9	7836.06	0	0
3	LP225	6.91927e+06	396467	18197.4	12475.7	0
3	LP225	7.966e+06	422958	76625.3	8832.77	0
3	LP225	6.70822e+06	415208	100692	12187.8	0
4	LP295	2.91638e+07	1.16226e+06	281424	41997.9	15905.9
4	LP295	2.97935e+07	1.18318e+06	286816	36837.3	26867.9
4	LP295	2.79548e+07	1.14018e+06	295389	41915.1	19501.8
5	LP316	3.22149e+07	1.57824e+06	318272	5285.06	43286.2
5	LP316	3.42315e+07	1.65132e+06	284389	35339.7	68067.1
5	LP316	3.30294e+07	1.60072e+06	314327	22950.2	45491.7
6	LP328	4.02137e+07	2.69053e+06	607805	45132.2	117707
6	LP328	4.20584e+07	2.65095e+06	614232	54715	129050
6	LP328	3.68959e+07	2.66972e+06	628262	1765.11	130238
7	LP348	4.34248e+07	3.6423e+06	1.22595e+06	70353.7	342691
7	LP348	4.53101e+07	3.65134e+06	1.21804e+06	17987.7	327637
7	LP348	4.36253e+07	3.4682e+06	1.12489e+06	51599.7	253235
8	LP355	4.05364e+07	5.06963e+06	1.07131e+06	176275	278941
8	LP355	4.6041e+07	5.12678e+06	1.09967e+06	133913	293043
8	LP355	4.19263e+07	5.32869e+06	1.08349e+06	186809	327645
9	LP358	4.11159e+07	8.04925e+06	1.71251e+06	234156	404377
9	LP358	4.49891e+07	8.22709e+06	1.7302e+06	263994	438738
9	LP358	4.44334e+07	8.0265e+06	1.75865e+06	320807	431646
10	LP369	4.64379e+07	9.35171e+06	2.38573e+06	897339	568727
10	LP369	4.28105e+07	9.53576e+06	2.28422e+06	758732	590994
10	LP369	3.9612e+07	9.44176e+06	2.35069e+06	575789	559152

## Sheet: Suppl Fig. 1b
		METABOLITE TITER
#	Strain	(S)-Norcoclaurine, mg/L	Dopamine, g/L
1	NdNCS ctrl	0.31042	0.0846094
1	NdNCS ctrl	0.275001	0.0807845
1	NdNCS ctrl	0.399139	0.0928666
2	ald2Δ ald3Δ	0.378671	0.0898281
2	ald2Δ ald3Δ	0.337312	0.0888383
2	ald2Δ ald3Δ	0.248678	0.091075
3	ald4Δ	0.59115	0.14137
3	ald4Δ	0.57332	0.146706
3	ald4Δ	0.536757	0.146521
4	ald5Δ	0.334215	0.0897383
4	ald5Δ	0.357986	0.0860604
4	ald5Δ	0.381414	0.0916664
5	ald6Δ	0.540261	0.254383
5	ald6Δ	0.477264	0.264064
5	ald6Δ	0.608777	0.245618
6	adh1Δ	0.141301	0.0316405
6	adh1Δ	0.14084	0.0280185
6	adh1Δ	0.143875	0.0358178
7	adh2Δ	0.394241	0.0656617
7	adh2Δ	0.386081	0.0675526
7	adh2Δ	0.37774	0.063668
8	adh3Δ	0.347267	0.0692416
8	adh3Δ	0.357194	0.0665196
8	adh3Δ	0.418201	0.0674743
9	adh4Δ	0.394409	0.0622478
9	adh4Δ	0.417873	0.0654152
9	adh4Δ	0.327278	0.0614796
10	adh5Δ	0.379958	0.0826896
10	adh5Δ	0.4168	0.0879221
10	adh5Δ	0.498499	0.0845716
11	adh6Δ	0.479016	0.0935204
11	adh6Δ	0.533643	0.103118
11	adh6Δ	0.531899	0.109316
12	adh7Δ	0.441052	0.0879589
12	adh7Δ	0.378096	0.0883843
12	adh7Δ	0.438848	0.0884904
13	sfa1Δ	0.415302	0.0843699
13	sfa1Δ	0.424804	0.089297
13	sfa1Δ	0.352094	0.0676011
14	ari1Δ	1.2168	0.0847124
14	ari1Δ	1.4632	0.103802
14	ari1Δ	1.06867	0.0808335
15	ygl039wΔ	0.483718	0.096987
15	ygl039wΔ	0.430978	0.0958426
15	ygl039wΔ	0.448815	0.0928845
16	ydr541cΔ	0.445931	0.0902164
16	ydr541cΔ	0.558719	0.0683316
16	ydr541cΔ	0.441674	0.058394
17	gre2Δ	0.167519	0.023471
17	gre2Δ	0.177563	0.0234698
17	gre2Δ	0.254892	0.0300259
18	ypr1Δ	0.489324	0.0507924
18	ypr1Δ	0.524593	0.0476118
18	ypr1Δ	0.511797	0.0453698
19	gcy1Δ	0.204068	0.0197179
19	gcy1Δ	0.171745	0.0212356
19	gcy1Δ	0.137479	0.0248917
20	aad14Δ	0.430696	0.0515985
20	aad14Δ	0.391288	0.0457332
20	aad14Δ	0.451833	0.0491051
21	aad3Δ	0.466485	0.0555442
21	aad3Δ	0.446228	0.0570465
21	aad3Δ	0.444587	0.0711476
22	adh1Δ + noxE	0.00328805	6.79873e-05
22	adh1Δ + noxE	0.00622739	0.000188419
22	adh1Δ + noxE	0.00947377	0.000511769

## Sheet: Suppl Fig. 2
Supplementary Fig. 1a			Supplementary Fig. 1e
Strain ID	(S)-norcoclaurine, mg/L		Strain ID	(S)-norcoclaurine, mg/L
LB165	0.31042		LP348	3.46572
LB165	0.302132		LP348	3.57122
LB165	0.513089		LP348	4.19902
LB225	1.2168		LP355	4.82049
LB225	1.51746		LP355	5.34671
LB225	1.23146		LP355	4.96804
Supplementary Fig. 1b			Supplementary Fig. 1f
Strain ID	(S)-norcoclaurine, mg/L		Strain ID	(S)-norcoclaurine, mg/L
LP225	1.50718		LP355	5.26747
LP225	0.980086		LP355	5.21177
LP225	1.2892		LP355	5.11944
LP298	1.54895		LP359	4.88536
LP298	1.33764		LP359	5.29524
LP298	1.55062		LP359	4.69347
LP297	1.61317		LP363	5.12003
LP297	1.55657		LP363	5.04672
LP297	1.53186		LP363	5.10273
LP296	1.67095		LP361	5.36808
LP296	1.44032		LP361	5.10845
LP296	1.75376		LP361	4.90426
LP300	2.2563		LP362	5.0086
LP300	2.27048		LP362	5.4792
LP300	2.2064		LP362	5.23264
LP299	2.37038		LP364	5.84801
LP299	2.76965		LP364	5.38613
LP299	2.25774		LP364	5.40874
LP295	2.29609		LP360	5.18637
LP295	2.49457		LP360	5.07112
LP295	2.70297		LP360	6.48053
			LP357	6.16564
Supplementary Fig. 1c			LP357	7.622
Strain ID	(S)-norcoclaurine, mg/L		LP357	6.30258
LP295	2.29609		LP358	7.46364
LP295	2.49457		LP358	7.38185
LP295	2.70297		LP358	7.07256
LP318	2.55519
LP318	2.81974		Supplementary Fig. 1g
LP318	2.77219		Strain ID	(S)-norcoclaurine, mg/L
LP317	2.93987		LP358	5.73631
LP317	3.62093		LP358	6.73112
LP317	3.40114		LP358	6.86479
LP316	3.7327		LP369	8.18056
LP316	3.5434		LP369	7.73363
LP316	3.44518		LP369	7.82376
Supplementary Fig. 1d			Supplementary Fig. 1h
Strain ID	(S)-norcoclaurine, mg/L		Strain ID	(S)-norcoclaurine, mg/L
LP316	2.87626		ctrl	8.23159
LP316	2.81285		ctrl	8.42653
LP316	2.77762		ctrl	8.32677
LP328	3.74979		adh2Δ	8.43319
LP328	3.66104		adh2Δ	7.5302
LP328	3.69528		adh2Δ	7.9765
LP348	4.58103		adh3Δ	9.4751
LP348	4.54964		adh3Δ	9.38732
LP348	4.5868		adh3Δ	6.55635
			adh5Δ	5.18732
			adh5Δ	5.06492
			adh5Δ	5.2836
			adh7Δ	7.6059
			adh7Δ	8.15875
			adh7Δ	8.13651
			sfa1Δ	7.5354
			sfa1Δ	8.03224
			sfa1Δ	8.11276
			aad3Δ	7.85355
			aad3Δ	8.03141
			aad3Δ	8.16338
			aad14Δ	8.09964
			aad14Δ	8.1218
			aad14Δ	7.94822
			ygl039wΔ	8.55683
			ygl039wΔ	8.68993
			ygl039wΔ	8.6708

## Sheet: Suppl Fig. 3
	Time (s)
	0s	1204s	2408s	3612s	4817s	6022s	7225s	8430s	9635s	10840s	12044s	13249s	14454s	15659s	16863s	18068s	19271s	20477s	21682s	22887s	24091s	25295s	26499s	27703s	28907s	30111s	31317s	32521s	33725s	34930s	36134s	37339s	38542s	39748s	40953s	42157s	43362s	44566s	45770s	46975s	48179s	49383s	50587s	51793s	52997s	54202s	55406s	56609s	57814s
BY4741	0.185	0.143	0.14	0.137	0.145	0.146	0.154	0.166	0.174	0.188	0.2	0.22	0.247	0.274	0.317	0.349	0.397	0.433	0.491	0.551	0.606	0.663	0.725	0.788	0.848	0.91	0.972	1.03	1.088	1.147	1.199	1.249	1.295	1.336	1.376	1.405	1.432	1.456	1.475	1.493	1.506	1.515	1.519	1.528	1.534	1.534	1.536	1.537	1.54
BY4741	0.192	0.151	0.16	0.156	0.172	0.172	0.186	0.193	0.207	0.24	0.253	0.283	0.317	0.354	0.386	0.439	0.493	0.556	0.607	0.666	0.733	0.793	0.856	0.926	0.985	1.052	1.103	1.157	1.213	1.266	1.312	1.355	1.391	1.421	1.449	1.467	1.491	1.502	1.512	1.523	1.531	1.534	1.534	1.54	1.542	1.543	1.543	1.544	1.545
BY4741	0.181	0.132	0.134	0.138	0.144	0.148	0.157	0.162	0.174	0.19	0.21	0.23	0.251	0.284	0.309	0.35	0.39	0.438	0.494	0.551	0.614	0.673	0.734	0.797	0.86	0.927	0.982	1.037	1.098	1.148	1.199	1.247	1.29	1.335	1.369	1.397	1.43	1.451	1.469	1.485	1.498	1.508	1.515	1.521	1.526	1.529	1.53	1.534	1.534
BY4741	0.199	0.15	0.153	0.156	0.159	0.171	0.181	0.197	0.219	0.231	0.264	0.29	0.325	0.359	0.407	0.456	0.517	0.57	0.636	0.701	0.762	0.825	0.894	0.951	1.018	1.078	1.135	1.186	1.243	1.292	1.331	1.374	1.403	1.429	1.455	1.475	1.489	1.503	1.511	1.516	1.522	1.526	1.529	1.532	1.535	1.535	1.537	1.538	1.535
BY4741	0.196	0.153	0.155	0.158	0.164	0.172	0.181	0.199	0.21	0.23	0.253	0.286	0.316	0.349	0.397	0.444	0.493	0.55	0.611	0.677	0.733	0.796	0.859	0.917	0.982	1.038	1.094	1.146	1.199	1.254	1.292	1.336	1.366	1.399	1.426	1.444	1.462	1.476	1.485	1.495	1.503	1.507	1.509	1.516	1.518	1.516	1.52	1.517	1.518
BY4741	0.201	0.154	0.15	0.157	0.165	0.162	0.184	0.187	0.203	0.227	0.245	0.272	0.301	0.333	0.377	0.419	0.461	0.522	0.583	0.644	0.703	0.77	0.83	0.896	0.963	1.02	1.074	1.128	1.186	1.239	1.284	1.33	1.36	1.397	1.424	1.45	1.466	1.485	1.494	1.503	1.51	1.517	1.517	1.523	1.525	1.526	1.527	1.527	1.525
GC1373	0.16	0.139	0.134	0.13	0.138	0.138	0.145	0.153	0.158	0.171	0.181	0.196	0.219	0.243	0.281	0.308	0.353	0.386	0.438	0.493	0.541	0.601	0.659	0.717	0.778	0.841	0.897	0.959	1.017	1.073	1.121	1.17	1.214	1.257	1.298	1.332	1.362	1.389	1.412	1.433	1.448	1.458	1.466	1.478	1.486	1.486	1.49	1.492	1.494
GC1373	0.196	0.152	0.162	0.156	0.175	0.17	0.184	0.187	0.198	0.231	0.242	0.272	0.301	0.336	0.366	0.415	0.464	0.526	0.567	0.629	0.691	0.746	0.802	0.87	0.924	0.986	1.04	1.091	1.146	1.192	1.24	1.282	1.322	1.354	1.384	1.409	1.434	1.447	1.464	1.475	1.487	1.491	1.493	1.501	1.505	1.506	1.505	1.51	1.51
GC1373	0.179	0.129	0.132	0.134	0.141	0.145	0.15	0.154	0.166	0.18	0.201	0.219	0.238	0.271	0.289	0.331	0.368	0.416	0.47	0.526	0.59	0.646	0.711	0.775	0.839	0.912	0.968	1.03	1.096	1.149	1.195	1.243	1.283	1.325	1.356	1.386	1.415	1.432	1.449	1.46	1.471	1.478	1.484	1.489	1.494	1.498	1.5	1.503	1.498
GC1373	0.19	0.147	0.15	0.154	0.154	0.164	0.173	0.189	0.207	0.22	0.251	0.275	0.309	0.344	0.387	0.431	0.488	0.538	0.599	0.662	0.719	0.782	0.853	0.91	0.971	1.028	1.081	1.135	1.189	1.24	1.28	1.322	1.356	1.388	1.41	1.432	1.45	1.464	1.473	1.479	1.489	1.492	1.493	1.499	1.502	1.501	1.502	1.506	1.503
GC1373	0.208	0.151	0.152	0.155	0.158	0.167	0.172	0.19	0.199	0.218	0.237	0.268	0.296	0.329	0.377	0.421	0.468	0.523	0.583	0.648	0.703	0.762	0.825	0.878	0.948	1.005	1.06	1.112	1.159	1.215	1.255	1.297	1.329	1.36	1.391	1.412	1.426	1.446	1.456	1.467	1.473	1.479	1.483	1.488	1.492	1.492	1.492	1.492	1.493
GC1373	0.205	0.161	0.158	0.163	0.172	0.17	0.189	0.193	0.207	0.234	0.254	0.281	0.315	0.351	0.398	0.441	0.485	0.548	0.612	0.663	0.732	0.789	0.853	0.916	0.968	1.025	1.075	1.132	1.172	1.226	1.27	1.308	1.337	1.373	1.397	1.423	1.441	1.455	1.465	1.471	1.48	1.486	1.487	1.493	1.496	1.497	1.496	1.499	1.495
LP165	0.179	0.146	0.144	0.143	0.152	0.154	0.162	0.172	0.18	0.195	0.208	0.23	0.256	0.283	0.323	0.353	0.399	0.435	0.487	0.549	0.6	0.654	0.711	0.772	0.828	0.887	0.94	1	1.052	1.105	1.148	1.193	1.232	1.27	1.306	1.332	1.36	1.377	1.393	1.408	1.417	1.421	1.423	1.429	1.433	1.429	1.429	1.43	1.429
LP165	0.177	0.144	0.153	0.15	0.168	0.163	0.174	0.18	0.188	0.214	0.226	0.252	0.276	0.308	0.332	0.378	0.422	0.48	0.522	0.576	0.638	0.695	0.747	0.817	0.874	0.93	0.989	1.043	1.096	1.145	1.191	1.235	1.274	1.309	1.341	1.365	1.39	1.403	1.416	1.426	1.435	1.437	1.436	1.442	1.441	1.442	1.441	1.443	1.444
LP165	0.201	0.137	0.14	0.144	0.151	0.156	0.162	0.169	0.183	0.198	0.22	0.241	0.262	0.295	0.317	0.358	0.398	0.444	0.497	0.552	0.611	0.666	0.723	0.782	0.84	0.906	0.958	1.012	1.07	1.116	1.163	1.208	1.247	1.286	1.318	1.346	1.374	1.39	1.403	1.414	1.422	1.427	1.426	1.43	1.432	1.433	1.433	1.434	1.433
LP358	0.175	0.143	0.141	0.137	0.148	0.147	0.153	0.16	0.167	0.18	0.188	0.205	0.226	0.248	0.279	0.304	0.34	0.372	0.417	0.475	0.516	0.565	0.617	0.675	0.737	0.8	0.857	0.914	0.974	1.029	1.075	1.121	1.161	1.206	1.244	1.271	1.299	1.319	1.34	1.357	1.367	1.382	1.386	1.402	1.41	1.409	1.414	1.417	1.416
LP358	0.19	0.138	0.149	0.142	0.162	0.154	0.16	0.163	0.169	0.192	0.195	0.216	0.23	0.255	0.267	0.309	0.342	0.391	0.423	0.467	0.52	0.57	0.612	0.68	0.744	0.806	0.865	0.916	0.986	1.043	1.091	1.139	1.183	1.218	1.254	1.28	1.313	1.328	1.346	1.361	1.375	1.386	1.389	1.403	1.407	1.408	1.412	1.417	1.414
LP358	0.203	0.134	0.135	0.138	0.144	0.149	0.153	0.159	0.17	0.18	0.201	0.215	0.233	0.259	0.277	0.316	0.347	0.383	0.435	0.486	0.535	0.584	0.642	0.7	0.76	0.824	0.877	0.936	0.999	1.044	1.1	1.146	1.189	1.229	1.26	1.287	1.316	1.331	1.35	1.367	1.375	1.39	1.395	1.404	1.409	1.411	1.415	1.422	1.417
LP358	0.183	0.133	0.138	0.139	0.139	0.147	0.153	0.162	0.178	0.179	0.202	0.214	0.236	0.259	0.287	0.317	0.356	0.391	0.438	0.494	0.54	0.595	0.659	0.712	0.774	0.836	0.892	0.947	1.013	1.062	1.11	1.155	1.196	1.235	1.268	1.292	1.316	1.34	1.355	1.367	1.381	1.392	1.399	1.405	1.412	1.414	1.422	1.422	1.423
LP358	0.181	0.142	0.143	0.144	0.146	0.152	0.154	0.169	0.172	0.184	0.194	0.216	0.233	0.257	0.291	0.322	0.356	0.393	0.439	0.495	0.543	0.596	0.652	0.711	0.778	0.839	0.896	0.959	1.013	1.074	1.121	1.17	1.209	1.248	1.283	1.306	1.331	1.346	1.364	1.381	1.389	1.402	1.404	1.416	1.422	1.421	1.426	1.425	1.427
LP358	0.19	0.148	0.141	0.146	0.154	0.146	0.165	0.162	0.171	0.191	0.199	0.215	0.235	0.259	0.287	0.317	0.345	0.394	0.44	0.487	0.542	0.596	0.65	0.712	0.778	0.836	0.893	0.954	1.007	1.064	1.12	1.162	1.201	1.241	1.27	1.307	1.327	1.347	1.364	1.376	1.388	1.401	1.405	1.413	1.421	1.42	1.423	1.428	1.426
LP376	0.183	0.139	0.139	0.133	0.144	0.144	0.148	0.155	0.162	0.175	0.182	0.197	0.216	0.235	0.263	0.286	0.32	0.345	0.382	0.43	0.462	0.51	0.55	0.6	0.656	0.707	0.762	0.811	0.872	0.919	0.966	1.007	1.047	1.085	1.127	1.158	1.187	1.209	1.24	1.263	1.283	1.3	1.317	1.335	1.35	1.352	1.363	1.368	1.374
LP376	0.203	0.131	0.147	0.139	0.161	0.151	0.155	0.158	0.164	0.185	0.185	0.208	0.218	0.239	0.246	0.286	0.312	0.357	0.382	0.408	0.45	0.499	0.533	0.587	0.632	0.684	0.734	0.782	0.838	0.885	0.938	0.984	1.034	1.067	1.106	1.139	1.177	1.2	1.227	1.251	1.277	1.293	1.306	1.327	1.343	1.353	1.361	1.37	1.376
LP376	0.209	0.15	0.132	0.136	0.14	0.145	0.149	0.153	0.165	0.171	0.191	0.203	0.217	0.237	0.251	0.283	0.309	0.336	0.38	0.415	0.456	0.5	0.546	0.591	0.643	0.697	0.74	0.802	0.857	0.899	0.951	0.995	1.041	1.078	1.117	1.154	1.187	1.21	1.237	1.263	1.283	1.302	1.319	1.334	1.346	1.355	1.363	1.372	1.376
LP379	0.17	0.13	0.127	0.123	0.131	0.128	0.129	0.13	0.132	0.136	0.136	0.139	0.145	0.15	0.159	0.163	0.174	0.178	0.186	0.207	0.214	0.227	0.243	0.264	0.287	0.31	0.337	0.371	0.398	0.441	0.474	0.507	0.549	0.594	0.642	0.681	0.719	0.763	0.809	0.856	0.892	0.931	0.963	1.005	1.041	1.058	1.086	1.11	1.134
LP379	0.189	0.121	0.121	0.123	0.124	0.128	0.127	0.128	0.132	0.134	0.143	0.145	0.147	0.152	0.154	0.166	0.172	0.176	0.195	0.205	0.221	0.231	0.251	0.268	0.291	0.316	0.339	0.376	0.406	0.433	0.479	0.517	0.563	0.602	0.641	0.686	0.735	0.779	0.822	0.864	0.902	0.944	0.978	1.008	1.035	1.068	1.092	1.116	1.137
LP478	0.182	0.132	0.133	0.132	0.13	0.134	0.133	0.14	0.148	0.142	0.153	0.154	0.161	0.168	0.177	0.185	0.2	0.206	0.219	0.231	0.245	0.267	0.29	0.304	0.324	0.345	0.374	0.396	0.43	0.457	0.486	0.524	0.559	0.6	0.634	0.665	0.701	0.738	0.771	0.807	0.839	0.872	0.904	0.934	0.968	0.991	1.023	1.048	1.072
LP478	0.187	0.134	0.13	0.131	0.129	0.131	0.132	0.136	0.143	0.137	0.149	0.151	0.157	0.161	0.171	0.178	0.19	0.196	0.207	0.217	0.227	0.246	0.269	0.279	0.299	0.32	0.342	0.366	0.391	0.42	0.439	0.475	0.505	0.542	0.57	0.597	0.637	0.665	0.696	0.732	0.761	0.791	0.823	0.854	0.876	0.904	0.935	0.962	0.98
LP478	0.182	0.132	0.135	0.134	0.135	0.135	0.136	0.143	0.142	0.143	0.145	0.155	0.158	0.161	0.173	0.18	0.187	0.197	0.204	0.22	0.232	0.245	0.263	0.275	0.304	0.319	0.346	0.37	0.39	0.431	0.451	0.485	0.506	0.544	0.581	0.612	0.642	0.68	0.714	0.75	0.788	0.821	0.849	0.886	0.914	0.949	0.98	0.997	1.03
LP478	0.183	0.132	0.131	0.132	0.131	0.134	0.132	0.14	0.136	0.139	0.14	0.148	0.151	0.154	0.166	0.173	0.178	0.186	0.197	0.21	0.218	0.232	0.245	0.259	0.285	0.297	0.321	0.346	0.361	0.403	0.421	0.452	0.472	0.507	0.541	0.569	0.602	0.634	0.666	0.704	0.737	0.766	0.789	0.83	0.862	0.886	0.916	0.938	0.962
LP478	0.177	0.137	0.133	0.135	0.141	0.13	0.143	0.138	0.139	0.147	0.149	0.153	0.157	0.158	0.173	0.178	0.182	0.196	0.21	0.214	0.227	0.246	0.259	0.283	0.3	0.318	0.338	0.364	0.383	0.414	0.445	0.474	0.504	0.535	0.57	0.606	0.64	0.676	0.705	0.744	0.781	0.811	0.846	0.88	0.912	0.943	0.968	0.994	1.026
LP478	0.181	0.135	0.131	0.135	0.138	0.13	0.14	0.134	0.136	0.146	0.145	0.149	0.153	0.159	0.168	0.176	0.18	0.196	0.208	0.214	0.231	0.25	0.261	0.286	0.303	0.327	0.345	0.372	0.392	0.422	0.456	0.485	0.515	0.551	0.584	0.622	0.659	0.691	0.722	0.761	0.801	0.832	0.863	0.898	0.931	0.954	0.984	1.012	1.042
[truncated: 96 more columns]

## Sheet: Suppl Fig. 4
#	Strain	(S)-Norcoclaurine area	Specific fluorescence, RFU
1	NdNCS	38648.5	1751.56
1	NdNCS	60688.9	2017.92
1	NdNCS	93405.8	1899.54
2	NdNCSΔN	426835	5257.17
2	NdNCSΔN	384415	5136.4
2	NdNCSΔN	355720	5307.9
3	ScNCS	72286.6	1535.38
3	ScNCS	78029.9	1207.32
3	ScNCS	107139	1413.03
4	ScNCSΔN	536475	2346.99
4	ScNCSΔN	423961	2309.3
4	ScNCSΔN	527476	2473.13

## Sheet: Suppl Fig. 5
#	Strain	(S)-Norcoclaurine area
1	NdNCSΔN20	0.637787
1	NdNCSΔN20	0.684071
1	NdNCSΔN20	0.590626
2	NdNCSΔN35	0.661204
2	NdNCSΔN35	0.726061
2	NdNCSΔN35	0.603745
3	NdNCSΔNΔC	0.593918
3	NdNCSΔNΔC	0.568253
3	NdNCSΔNΔC	0.588589
4	CjNCS	0.636609
4	CjNCS	0.647011
4	CjNCS	0.667064
5	CjNCSΔN20	2.67858
5	CjNCSΔN20	3.15807
5	CjNCSΔN20	2.77699
6	CjNCSΔN35	3.63951
6	CjNCSΔN35	4.05872
6	CjNCSΔN35	4.04587

## Sheet: Suppl Fig. 6
#	Additive	(S)-Norcoclaurine titer, mg/L
1	ctrl	202.476
1	ctrl	293.687
1	ctrl	209.235
1	ctrl	227.883
2	+Tyr	408.188
2	+Tyr	517.288
2	+Tyr	417.393
2	+Tyr	425.78
3	+DOPA	829.252
3	+DOPA	807.187
3	+DOPA	809.977
3	+DOPA	863.211
4	+Tyr +DOPA	890.831
4	+Tyr +DOPA	993.666
4	+Tyr +DOPA	868.37
4	+Tyr +DOPA	1007.49

[truncated: 8 more sheets: Suppl Fig. 7, Suppl Fig. 8a, Suppl Fig. 9, Suppl Fig. 10, Suppl Fig. 11, Suppl Fig. 12, Suppl Fig. 14, Suppl Fig. 15]
